# Supplementary material for: A New Rat Model of Sacral Cord Injury Producing a Neurogenic Bladder and Its Functional and Mechanistic Studies
Source: Biomolecules. 2024 Sep 9;14(9):1141. doi: 10.3390/biom14091141 (PMC11429646; doi:10.3390/biom14091141)
Supplement: Supplementary file 1 [file biomolecules-14-01141-s001.zip › table S1.xlsx]

## Sheet: DiffExpr.SYMBOL
	logFC	PValue	FDR	stat	N1	N2	N3	N4	N5	NB1	NB2	NB3	NB4	NB5
Olig1	-12.1522	3.13101e-36	5.84997e-32	down-regulated	15.3993	14.5628	8.96246	8.67205	23.8128	0	0	0	0	0
Duoxa2	6.03827	8.10746e-29	7.57399e-25	up-regulated	0.767061	1.25456	1.62601	3.17053	3.62745	124.374	87.1261	158.721	243.93	20.6187
Krt20	-6.5155	7.18389e-26	4.47413e-22	down-regulated	131.483	93.4326	55.7332	77.8796	45.1284	0.369023	2.56054	0.379537	0.560446	0.453066
Grem1	5.84356	1.729e-25	8.07615e-22	up-regulated	1.15778	1.45662	2.04521	1.67594	0.423202	47.516	32.1853	43.1492	177.788	47.7824
Duox2	5.70323	2.61777e-24	9.78208e-21	up-regulated	1.55572	0.664675	1.49321	1.61651	1.87002	106.666	29.9914	101.929	122.121	8.33465
Ms4a12	5.79375	1.05592e-22	3.28814e-19	up-regulated	0.964907	1.79909	2.12449	2.916	0.954937	98.4142	70.6379	164.371	129.488	7.62918
Il1a	8.57178	1.41065e-22	3.76521e-19	up-regulated	0.0419942	0.200767	0.704734	0.500956	0.273423	70.507	110.223	89.9624	355.53	4.50858
Nos2	6.24534	8.02401e-22	1.87401e-18	up-regulated	0.0205017	0.281794	0.839492	0.305711	0.240275	25.0523	29.6161	25.0561	35.3453	4.31992
Gkn3	3.60745	9.93317e-22	2.06213e-18	up-regulated	10.2029	20.7169	11.6742	13.8309	21.6655	185.491	97.3055	250.976	132.681	134.133
Birc3	3.87726	4.64149e-21	8.67216e-18	up-regulated	3.15107	5.87603	6.73323	4.7725	6.55239	64.2431	92.3346	132.365	77.0338	11.8854
Ly6al	10.2346	7.48594e-20	1.27152e-16	up-regulated	0.231986	0	1.86869	0.960901	0	1888.23	161.922	703.45	585.235	169.263
Aldh1a3	4.69777	1.10358e-18	1.71828e-15	up-regulated	4.92876	8.00794	13.6993	14.7118	12.9868	125.709	249.915	577.378	337.197	30.0332
Pigr	4.46453	4.40287e-18	5.87594e-15	up-regulated	17.0612	16.3908	17.2514	55.2396	64.1199	1226.24	235.766	1008.6	640.62	228.385
Cnpy1	-9.68293	1.09924e-16	1.36921e-13	down-regulated	3.4814	3.942	3.01344	0.774137	2.80359	0	0	0	0	0
Tnfaip3	2.97751	3.01336e-16	3.51885e-13	up-regulated	3.04589	9.67324	7.53194	4.60242	6.78432	35.5496	76.8609	39.0124	64.9242	15.345
Vnn3	5.29235	1.15269e-15	1.26687e-12	up-regulated	0.300404	0.837771	0.302477	0.746576	1.53214	70.7713	11.4215	20.8735	28.3061	4.69712
Ass1	3.53264	2.65566e-15	2.75658e-12	up-regulated	11.4892	3.97584	9.0349	15.2115	15.3943	231.573	107.194	88.8711	168.074	24.4168
Muc20	5.71997	3.60418e-15	3.54423e-12	up-regulated	0.26712	0.0456091	0.512311	0.113804	0.248459	17.9135	3.0666	19.3092	13.9723	4.74784
C3	5.57318	6.74257e-15	6.2989e-12	up-regulated	0.234629	6.69026	2.33998	1.53274	2.10599	186.306	66.5579	192.369	120.814	11.7879
Hk3	5.63879	1.60507e-14	1.42806e-11	up-regulated	0.0839349	0.167199	0.338057	0.222505	0.0728664	21.8045	6.36438	3.08855	10.5916	1.37557
Mmp9	5.91797	1.73068e-14	1.46982e-11	up-regulated	0	0.170128	0.305758	0.198102	0.296571	21.6094	2.19552	6.23744	13.6922	6.16996
Noxo1	5.21038	3.10923e-14	2.52578e-11	up-regulated	0.253225	0.242126	0.271971	0	0.395699	14.8342	9.38709	5.50562	9.05187	2.74408
Scube2	-3.51975	4.61968e-14	3.59642e-11	down-regulated	7.02335	18.1307	9.23666	12.8001	22.1334	1.07769	1.99717	1.05753	1.27498	0.239697
Cd14	2.42911	4.93252e-14	3.68637e-11	up-regulated	13.6134	33.5156	34.944	24.5643	40.0736	114.484	243.428	152.622	162.185	50.838
Anxa1	2.46495	5.86862e-14	4.21728e-11	up-regulated	253.313	596.299	574.572	361.141	498.893	2372.43	1756.53	2966.16	3577.12	870.974
Tmprss11g	3.50883	8.25995e-13	5.71589e-10	up-regulated	15.3919	11.034	18.8094	17.7893	16.2547	106.966	161.077	339.044	262.638	16.1941
Prom1	3.7722	8.58278e-13	5.72716e-10	up-regulated	10.6019	7.91415	12.3988	10.7763	28.8534	220.742	74.545	380.092	209.074	22.4901
Ivl	4.11225	1.19901e-12	7.72495e-10	up-regulated	8.74143	6.37136	4.61287	6.98199	1.61205	127.98	103.904	107.905	167.231	7.19931
Neurl3	3.40556	1.37548e-12	8.56651e-10	up-regulated	1.76113	2.48449	3.33339	2.89876	1.80459	39.2621	36.2239	9.18921	22.6115	12.4855
Ralyl	-6.21219	1.53594e-12	9.25727e-10	down-regulated	1.54404	2.37013	0.772266	0.872799	3.13423	0	0.0392415	0.016965	0	0.0303776
Ereg	5.88742	1.71812e-12	1.00317e-09	up-regulated	0	0.304237	0.820173	0.404872	0.464058	27.8261	33.5212	10.5552	40.251	1.48137
Clca2	5.56671	1.9334e-12	1.09466e-09	up-regulated	0.638176	1.95923	2.55352	2.20177	0.684377	259.754	26.8913	43.9367	42.7422	2.62411
Atp1a2	-2.3416	3.76263e-12	2.06768e-09	down-regulated	11.1214	29.411	35.8184	22.9338	25.3303	3.87871	3.37904	4.44808	5.76626	3.32842
Adam28	4.11067	5.19453e-12	2.77299e-09	up-regulated	0.757116	0.641456	0.900656	1.41002	1.72223	16.7801	27.1794	19.3333	27.7754	0.644282
Cxcl3	6.34878	6.81002e-12	3.5344e-09	up-regulated	0.0561535	0.402691	2.03548	0.223288	0.219368	18.063	80.0986	76.6202	54.9562	1.85933
Ighg1	15.4065	7.93885e-12	4.00891e-09	up-regulated	0	0.0302395	0	0.0125756	0	2067.34	0.36073	215.583	9.23246	0.7362
Scimp	4.42731	8.72332e-12	4.28912e-09	up-regulated	1.21059	1.6771	2.54871	1.09404	0.322451	54.7567	9.2364	22.5095	52.2486	6.45992
Mmp7	8.47742	9.60726e-12	4.60261e-09	up-regulated	0.41695	0.0415285	0.979598	0.656273	1.22164	620.673	4.00821	370.985	149.087	1.53399
Ctla4	7.55803	1.09239e-11	5.10256e-09	up-regulated	0.05175	0	0.0694762	0.154333	0.202166	68.1424	3.55503	5.39374	16.8929	1.0385
Slc15a2	-2.5692	1.30785e-11	5.95996e-09	down-regulated	6.56714	18.9829	13.0545	16.6775	24.3616	2.22258	3.41913	2.38734	1.9864	1.50614
Gpx2	4.6218	1.51034e-11	6.71885e-09	up-regulated	5.82223	1.6618	9.09987	3.41225	24.3858	121.243	237.941	329.955	327.08	14.3868
Csf3	8.33575	1.70112e-11	7.31702e-09	up-regulated	0	0	0.0894018	0	0.0867154	1.74152	9.01975	41.9425	2.10765	1.33634
Lcn2	5.31861	1.72313e-11	7.31702e-09	up-regulated	3.25353	3.98123	5.19998	2.9263	3.17755	270.556	10.7435	52.1768	399.066	10.26
Ido1	7.20303	2.12611e-11	8.75159e-09	up-regulated	0.986773	0.819026	1.25118	1.98914	0.249855	540.39	6.64376	23.8075	225.188	4.73052
Krt23	3.13724	2.15464e-11	8.75159e-09	up-regulated	13.6428	19.0472	11.8086	22.7997	43.4441	63.6593	155.441	291.99	334.147	45.7168
Lgals4	3.65586	3.08009e-11	1.22443e-08	up-regulated	9.70111	11.346	9.05537	17.0112	18.6509	130.391	42.8493	246.842	352.856	17.7132
Mmp13	5.05197	6.21886e-11	2.42069e-08	up-regulated	4.85726	3.20508	0.54342	0.704168	1.2738	80.0981	54.0824	196.292	43.3737	5.21213
Rhof	2.89892	6.70863e-11	2.55804e-08	up-regulated	2.56242	2.74913	2.73586	2.50718	1.89171	12.9804	14.0436	18.723	14.7252	17.289
AABR07034730.2	13.2628	7.73452e-11	2.89024e-08	up-regulated	0	0.0857734	0	0	0	1052.55	0.279054	24.4903	36.1192	1.18812
RGD1563231	13.07	8.52937e-11	3.12476e-08	up-regulated	0	0	0	0	0	388.422	0.226616	49.4756	147.672	0.0877139
Cntnap2	-3.92318	9.32456e-11	3.31586e-08	down-regulated	3.24303	5.12557	3.56507	7.89663	7.78037	0.189581	0.761572	0.0855185	0.179951	0.298602
Cst6	2.52634	9.40594e-11	3.31586e-08	up-regulated	26.034	11.784	10.7277	28.3145	10.6571	118.137	102.402	94.3912	133.291	40.8641
AABR07060872.1	10.881	1.00588e-10	3.48035e-08	up-regulated	0.411332	3.01121	5.14262	0.306678	0.267817	13819.6	13.0955	652.673	2858.52	6.80993
AC109901.2	13.9436	1.16455e-10	3.90691e-08	up-regulated	0	0	0	0	0	80.2182	0.180002	296.024	31.5865	0
Asic4	-3.70823	1.17099e-10	3.90691e-08	down-regulated	7.3822	10.8579	12.3501	4.5724	2.62174	0.663512	0.424323	0.660403	0.629809	0.29563
Pclo	-4.61896	1.35048e-10	4.42236e-08	down-regulated	0.51179	0.922398	1.10517	1.28134	1.81951	0	0.112315	0.0485565	0.026888	0.0163022
Ppbp	7.93508	1.39077e-10	4.42236e-08	up-regulated	0	0	0	0	0	5.54268	1.77752	2.79441	6.80854	3.37748
Zc3h12a	3.01714	1.39648e-10	4.42236e-08	up-regulated	40.8801	74.7553	39.7716	16.6296	23.9642	282.355	615.236	207.542	425.826	64.6801
Rnf19b	1.75327	1.42425e-10	4.43511e-08	up-regulated	14.2096	20.4664	20.6263	16.9222	24.3836	64.174	46.7086	77.8952	71.9082	31.1208
Rnase9	6.42159	1.45402e-10	4.45359e-08	up-regulated	0	0.0835198	0	0	0	3.01535	1.26804	0.861462	1.82139	1.19196
Il6	6.00161	1.52836e-10	4.57931e-08	up-regulated	0.250868	0.878101	1.03445	0.142507	0	2.13224	22.9009	59.0622	43.637	10.2844
Dct	-6.30324	1.54408e-10	4.57931e-08	down-regulated	1.25672	2.78605	0.870811	1.65231	5.78053	0.132524	0	0	0	0
Jchain	8.70296	1.67701e-10	4.89582e-08	up-regulated	0.63857	2.12007	3.61973	1.09327	0.970133	2796.09	5.33399	213.624	503.953	1.7798
Slc5a3	2.91602	2.25047e-10	6.4689e-08	up-regulated	1.23302	3.55967	1.37539	1.895	2.90635	11.2718	24.9072	9.06626	31.9935	2.43768
RGD1565410	5.98963	3.75433e-10	1.04695e-07	up-regulated	0	0.20855	0.195215	0.202369	0	17.9108	4.93794	2.83552	12.3808	0.583597
Cxcl10	3.91377	4.3343e-10	1.19091e-07	up-regulated	1.82533	4.86326	5.66694	4.6876	9.11158	191.84	88.8697	17.09	73.3482	6.56288
Mageb16	-5.53758	4.60206e-10	1.24616e-07	down-regulated	19.2112	7.55836	5.08117	4.95305	14.4111	0	0.434676	0.510072	0.17839	0
Timp1	3.20863	5.26601e-10	1.40557e-07	up-regulated	40.7674	61.2823	82.7386	66.2619	71.2191	347.716	123.73	748.936	1442.51	128.264
Hilpda	2.41923	5.41688e-10	1.42076e-07	up-regulated	19.7113	18.1573	20.2388	12.7251	10.0242	45.2964	94.9772	127.055	121.423	29.5207
Cst7	3.24555	5.6289e-10	1.44069e-07	up-regulated	2.0287	4.46658	4.25264	4.67031	1.76117	62.3162	38.843	18.2287	33.0432	5.8567
Il1r2	3.90261	8.35484e-10	2.10948e-07	up-regulated	0.766532	3.05388	6.1317	1.55576	5.19882	65.9028	6.66504	75.5264	59.384	14.9338
Ccdc88b	3.00966	1.34547e-09	3.35183e-07	up-regulated	1.20969	2.32505	2.77625	2.03946	0.787626	31.4971	8.16817	8.75725	19.661	3.15747
Cxcl11	6.12114	1.82339e-09	4.48266e-07	up-regulated	0.311787	0.279487	0.261615	0.387433	0	65.2312	4.64743	2.18391	18.2851	1.64242
Ccl20	8.34559	2.37937e-09	5.63646e-07	up-regulated	0	0	0.12522	0	0	1.09766	41.9501	3.55404	1.91015	0.748691
Ggt1	4.59439	2.38322e-09	5.63646e-07	up-regulated	0.56382	1.84194	2.59886	1.06493	0.78315	46.742	3.7758	16.1762	92.4679	2.52691
Clec7a	2.81164	2.62048e-09	6.12014e-07	up-regulated	2.76011	9.95895	11.6526	4.55577	5.10873	93.2021	24.1652	29.2989	65.9308	12.1751
Tarm1	4.75591	2.74543e-09	6.3328e-07	up-regulated	0	0.0955382	0.160972	0.0794625	0.20818	4.91258	1.13968	2.01564	4.01816	1.24317
Acod1	7.4641	3.41031e-09	7.58549e-07	up-regulated	0	0.0987767	0.166429	0.020539	0	40.2546	1.41934	1.59771	7.84714	0.456079
Trpv2	2.36794	3.61485e-09	7.94586e-07	up-regulated	6.07072	6.32315	6.20166	6.46927	4.7147	49.2613	31.4137	32.8286	34.2074	4.71328
AABR07017902.1	4.59663	3.94858e-09	8.57853e-07	up-regulated	0.082839	0.445544	0.240964	0.3843	0.0988831	19.904	2.83642	1.27654	4.64399	0.796559
Ighm	9.10292	4.09741e-09	8.79955e-07	up-regulated	0.343563	3.06505	1.45786	1.00021	0.215704	2902.92	2.10728	141.481	307.986	0.849499
Bdnf	5.38321	4.20154e-09	8.92063e-07	up-regulated	0.0867844	0.172876	0.116511	0	0.169515	2.19395	1.02175	4.52264	0.825822	7.17667
Spag17	-4.99404	4.2767e-09	8.97819e-07	down-regulated	0.429041	0.401919	0.194596	0.276654	0.218948	0.022744	0	0.00649778	0.0143925	0
Anxa10	7.45982	5.02819e-09	1.04385e-06	up-regulated	0	0	0	0.12812	0	14.746	1.16935	4.26097	7.67836	0.0646584
Cxcl6	6.00764	6.35276e-09	1.29016e-06	up-regulated	0.256631	0.306728	7.37309	0.204093	0.768623	136.142	34.7603	113.722	266.385	4.76374
AABR07065823.2	13.014	7.08285e-09	1.42297e-06	up-regulated	0	0.251561	0	0	0	2489.63	0.272808	6.84062	260.455	0.422373
Plaur	2.40262	7.3972e-09	1.47031e-06	up-regulated	13.7843	21.0226	20.2374	12.7092	7.2639	40.1386	138.941	77.4765	113.339	19.1691
Adam8	3.14114	7.93995e-09	1.56158e-06	up-regulated	2.82417	3.4257	5.04412	5.80718	2.01394	24.5095	9.69616	51.2446	73.3826	4.16625
RGD1559575	2.16579	9.5157e-09	1.85199e-06	up-regulated	8.53657	20.4743	18.7747	24.3356	38.7301	78.6049	121.601	87.1136	152.437	19.3834
Fam110c	2.46097	9.68584e-09	1.86567e-06	up-regulated	15.9206	10.1017	8.8722	11.2523	19.4515	43.314	103.142	143.383	43.3171	16.1388
Rps6ka2	-1.90774	1.02884e-08	1.94169e-06	down-regulated	15.1745	20.5023	15.5319	35.8142	13.4511	6.0738	4.24984	4.24971	7.29553	2.46073
Bcl3	2.42761	1.09397e-08	2.04398e-06	up-regulated	7.19128	5.89627	6.59013	9.63749	7.67053	20.2189	53.4448	75.5054	22.5124	13.7909
Adamts8	3.12552	1.11079e-08	2.05484e-06	up-regulated	0.525242	0.659162	1.07536	0.62657	0.478777	4.20672	2.87636	6.18082	4.46569	5.94213
Gcnt3	3.03152	1.27788e-08	2.34078e-06	up-regulated	16.4805	10.136	11.8799	22.1229	11.4708	85.5929	55.0952	225.841	207.258	10.076
Rab3c	-5.24543	1.3554e-08	2.43502e-06	down-regulated	0.920083	1.67344	1.02042	1.88895	1.04185	0	0.155553	0	0	0
AABR07050391.1	-4.89533	1.50922e-08	2.66021e-06	down-regulated	0.891325	0.749668	0.443198	0.79855	3.02349	0.0863336	0	0.0616621	0.0273161	0
Mzb1	7.86429	1.55703e-08	2.71883e-06	up-regulated	0.482772	0.230805	0.129628	0.0959844	0.377198	283.822	0.12515	13.7427	38.5892	0.871928
Bhlhe40	2.13096	1.66762e-08	2.88499e-06	up-regulated	11.3068	17.3953	29.983	25.8697	30.3123	46.2075	56.8614	162.086	84.4232	67.8036
Ankrd34b	-5.91821	1.72102e-08	2.92324e-06	down-regulated	0.537081	0.66867	0.4807	0.400433	0.116564	0	0.0290059	0	0	0
Icam1	1.68883	1.87812e-08	3.16134e-06	up-regulated	8.67668	20.9004	25.2688	16.123	19.751	43.5937	71.5008	58.6253	66.6254	23.6904
Adamdec1	4.08906	1.94032e-08	3.23687e-06	up-regulated	0.123816	0.465099	0.474936	0.263754	0.598864	18.4338	1.46729	5.39194	2.67841	1.95226
Icos	4.22091	2.10643e-08	3.48289e-06	up-regulated	1.17946	1.23956	1.20125	1.75874	0.820903	66.1314	8.93536	13.9249	28.37	0.469298
Coq10b	1.90927	2.25781e-08	3.70044e-06	up-regulated	68.3033	85.7363	120.682	97.1547	74.7641	125.588	448.622	329.261	343.367	220.435
Lilrb4	3.24328	2.50505e-08	4.04796e-06	up-regulated	2.74468	17.7661	18.2585	4.50658	4.29695	167.996	55.9612	29.4122	143.463	26.24
Pla2g7	2.71064	2.51318e-08	4.04796e-06	up-regulated	0.922696	6.21585	6.60668	2.72395	6.15329	56.5421	21.2011	16.2163	33.6805	7.89749
Ces1c	-4.17903	2.86465e-08	4.57462e-06	down-regulated	2.11133	20.9716	32.7181	14.5989	6.37139	0.15076	0.22416	0.387639	2.40591	0.477198
Adora1	3.63495	2.90322e-08	4.59692e-06	up-regulated	0.0625765	0.288483	0.552073	0.435449	0.419075	1.95212	1.47155	5.51027	8.97635	1.42619
Cfap206	-6.04972	2.97165e-08	4.62686e-06	down-regulated	0.204985	0.49	0.2064	0.509438	1.06772	0	0	0	0.0212022	0
S100a9	4.30101	3.91773e-08	5.99896e-06	up-regulated	7.15146	87.7282	133.019	8.40183	12.699	478.872	287.183	591.127	1129.79	1182.35
Tlr1	3.65891	3.94922e-08	5.99896e-06	up-regulated	0.399141	1.26356	1.01379	0.643435	0.561902	21.1448	3.1041	4.21937	18.5578	0.995816
Izumo1r	7.90821	4.04456e-08	6.09423e-06	up-regulated	0	0	0	0	0	3.33044	0.303565	0.492145	1.09009	0.117498
Tat	4.62996	4.49622e-08	6.61751e-06	up-regulated	0.167283	0.0222154	0.0499075	0.147818	0.0484078	0.680528	6.04702	1.85395	2.72226	0.391648
Itgax	2.96009	4.6345e-08	6.76492e-06	up-regulated	1.04342	2.59727	1.52818	1.99737	0.808503	25.4384	13.6585	5.16074	15.7979	1.42766
Scara3	-2.19759	5.03961e-08	7.24308e-06	down-regulated	10.9891	16.435	13.8991	18.6574	8.8872	2.45792	2.88619	2.31729	4.55847	1.46533
Prss30	3.26369	5.55207e-08	7.9187e-06	up-regulated	1.07099	2.49612	1.43785	1.73009	1.22031	10.7834	5.58741	18.7244	35.1269	2.84773
Mt2A	2.96229	5.88523e-08	8.33027e-06	up-regulated	207.411	196.253	172.076	150.958	346.673	185.358	1474.53	3613.03	864.25	1065.9
Aoc1	5.26054	6.29924e-08	8.78321e-06	up-regulated	0	0.0379526	0.213154	0.315665	0.0826997	5.33554	0.411581	1.90392	13.223	1.65679
Stk17b	1.62036	6.60529e-08	9.1229e-06	up-regulated	23.856	46.0311	41.4267	36.9256	37.6231	142.173	138.306	81.5127	141.654	33.7216
Cyba	1.49549	6.64052e-08	9.1229e-06	up-regulated	60.9467	69.7011	63.7012	70.4621	71.6791	244.89	157.463	133.661	213.014	105.889
Ramp3	2.36227	6.72849e-08	9.17628e-06	up-regulated	7.09236	5.54255	5.76798	4.23707	14.2087	28.045	27.6668	56.0984	28.9482	23.5729
Mab21l3	4.58565	7.03404e-08	9.52348e-06	up-regulated	0.111778	0.0801586	0.0300131	0.0222236	0.0582226	2.54321	1.18803	0.501087	3.49619	0.134587
Runx3	3.14579	7.18963e-08	9.59507e-06	up-regulated	1.73995	2.12416	1.38488	1.97677	0.226575	21.9229	10.8735	12.3825	19.3593	2.16982
Flrt3	-1.66758	7.60996e-08	1.0084e-05	down-regulated	12.3364	23.6037	21.6133	28.3708	21.1671	6.23482	7.36008	4.13896	6.33778	4.69725
Cd8b	4.64984	7.81059e-08	1.0277e-05	up-regulated	0.120782	0.433077	0.162154	0.14008	0.052427	13.8193	2.40046	1.55667	5.24695	0.323173
Gch1	2.44883	8.45905e-08	1.10524e-05	up-regulated	1.45384	2.49314	2.86411	2.5135	1.89319	7.41826	7.45571	21.2347	12.0431	6.07288
Egfl6	-4.85448	8.98846e-08	1.15821e-05	down-regulated	8.54861	5.2569	4.79496	3.61623	2.4331	0	0.514368	0.259436	0	0.0663638
Arl9	-4.54525	9.10763e-08	1.16343e-05	down-regulated	2.21121	2.35824	1.667	3.65232	1.99345	0	0.220467	0	0.0422235	0.136534
Myoc	-3.49833	9.15354e-08	1.16343e-05	down-regulated	2.48198	34.0634	39.3538	14.4636	9.55675	0.923277	1.94131	0.647443	3.02749	1.07344
Itga11	-2.08466	9.96372e-08	1.24108e-05	down-regulated	7.46703	20.2617	17.2119	12.1247	17.2813	2.66187	5.88342	1.4174	3.54808	1.97303
Gstm2	-2.86107	1.10309e-07	1.36491e-05	down-regulated	7.87661	17.0759	13.7333	13.9315	21.313	2.71979	1.81204	0.687855	1.18501	1.84751
Ptprn	3.87763	1.18824e-07	1.45106e-05	up-regulated	0.296353	0.340035	0.509267	0.377093	0.864437	6.52573	1.67476	15.0122	9.81372	0.321144
Clca5	2.74919	1.2338e-07	1.4969e-05	up-regulated	19.7472	15.6743	20.1527	18.8765	74.0816	287.227	103.422	285.227	242.948	19.292
Radx	2.51012	1.27523e-07	1.53719e-05	up-regulated	1.45938	1.49897	1.56129	2.10814	1.4253	8.93023	7.50722	9.545	17.024	1.61303
Eya2	2.35626	1.35938e-07	1.62492e-05	up-regulated	2.47354	2.82046	7.42412	5.76578	4.99815	18.9046	16.7122	40.5307	32.0776	4.22209
Prdm1	2.45791	1.36736e-07	1.62492e-05	up-regulated	1.79289	2.62352	2.23831	2.09046	3.05474	23.1592	10.0882	13.2109	15.7436	1.1937
Nfil3	2.1306	1.3741e-07	1.62492e-05	up-regulated	5.10431	13.4998	8.83825	4.34558	9.08396	24.3874	17.4051	44.3559	29.809	30.6506
Ifitm1	1.64373	1.44019e-07	1.69236e-05	up-regulated	59.5525	104.389	139.36	135.742	126.645	465.227	277.183	301.744	498.647	96.601
LOC100362814	-3.63968	1.55445e-07	1.80393e-05	down-regulated	0.134682	1.38839	1.46159	0.786587	0.445764	0.0807179	0.0727372	0.0377353	0.0696526	0.0337844
Nfe2l3	-2.00929	1.64426e-07	1.89638e-05	down-regulated	27.6273	20.7475	20.2716	39.991	49.4192	5.54855	14.6904	5.82604	7.20469	3.02273
LOC689561	3.35918	1.81454e-07	2.05472e-05	up-regulated	0.0178354	0.063951	0.0718339	0.141841	0.139351	1.35266	0.554819	0.949453	0.852279	0.304227
AABR07034730.3	11.9767	1.99635e-07	2.23352e-05	up-regulated	0	0	0	0	0	279.414	0	5.25033	18.0374	0
Lyn	1.7147	2.02304e-07	2.24991e-05	up-regulated	7.57526	14.22	16.2283	15.3583	12.2362	65.5468	29.233	42.4285	54.1534	10.7285
Il18rap	3.31603	2.07063e-07	2.28921e-05	up-regulated	0.465201	0.978169	1.86208	0.873526	0.706746	26.968	1.93175	6.98044	9.34537	1.53863
Oasl	3.12147	2.14039e-07	2.35241e-05	up-regulated	0.531927	3.04636	2.08288	2.84223	1.21218	21.794	5.25714	13.9845	33.9189	3.64713
Chrdl2	3.45514	2.18297e-07	2.37862e-05	up-regulated	0.836656	0.741919	2.60882	1.31465	3.3739	4.87015	4.33775	23.0785	38.7911	11.0758
Pinlyp	2.80726	2.19382e-07	2.37862e-05	up-regulated	8.13109	10.4329	27.7723	33.8182	14.4031	155.888	44.404	179.841	229.005	15.2973
Elf3	1.77705	2.20242e-07	2.37862e-05	up-regulated	258.31	182.109	116.375	219.956	288.713	601.933	864.722	1004.23	817.508	215.87
Mmp10	7.51388	2.30817e-07	2.45229e-05	up-regulated	0	0	0.274986	0.0509042	0	1.47308	5.04425	3.01288	50.9092	0.102759
Ttc21a	-2.12581	2.31001e-07	2.45229e-05	down-regulated	11.3209	11.1317	7.03149	17.3399	13.7906	2.2024	5.6422	1.2498	2.1669	1.44305
Mdfic2	-4.17849	2.54299e-07	2.66928e-05	down-regulated	0.983661	6.7886	4.8564	8.57988	1.6528	0.165967	0.49354	0	0.315074	0.127353
Met	1.4144	2.5769e-07	2.68977e-05	up-regulated	13.4323	17.2887	17.3124	19.0406	24.0362	39.1436	48.3226	63.7186	40.3428	24.2821
Slamf1	4.31649	2.78816e-07	2.87812e-05	up-regulated	0.0321377	0.153645	0.21573	0.127792	0.0418495	5.08484	1.24966	2.14303	2.71245	0.096739
Fam83e	2.80706	2.88442e-07	2.96113e-05	up-regulated	2.24413	1.30419	2.01776	3.05978	2.4263	13.3665	7.45865	24.0428	29.9748	1.23948
Lratd1	1.99813	2.95668e-07	3.00231e-05	up-regulated	16.1224	10.9696	10.9899	15.4183	13.8505	61.0621	44.4645	82.2206	70.3816	8.07215
Cd8a	3.07414	3.13872e-07	3.13604e-05	up-regulated	5.88071	4.79914	4.07487	4.58879	2.05855	98.4359	13.4825	9.46074	45.7173	12.0867
Dusp10	2.28845	3.2992e-07	3.26149e-05	up-regulated	2.14147	5.15779	6.62122	3.19325	2.40835	10.7129	25.7171	23.1636	25.4723	4.99739
Sema5a	-1.63532	3.3218e-07	3.26655e-05	down-regulated	7.56289	18.4025	20.1221	15.6544	16.4049	5.56376	3.61721	2.78166	5.31739	3.78377
Ccl22	4.51219	3.48172e-07	3.38815e-05	up-regulated	0.693035	0.769155	0.0664589	0.344472	0.193386	10.2921	29.0017	2.16366	9.70784	0.496699
Napsa	2.9794	3.58295e-07	3.4686e-05	up-regulated	1.76799	9.92408	10.2149	4.33111	2.79561	95.1155	18.2918	17.2667	69.3982	13.6532
Cacna1b	-4.29654	3.77333e-07	3.61543e-05	down-regulated	0.733683	0.591646	0.255149	0.408613	2.24461	0.0115587	0.0343724	0.0198133	0.0109716	0.0709556
Mmp8	3.87638	3.88966e-07	3.70788e-05	up-regulated	0.322676	4.75654	5.45838	0.470465	1.26056	11.0547	17.9006	34.3307	16.1269	48.5651
Pappa2	-4.44768	3.91424e-07	3.71237e-05	down-regulated	0.0411348	4.64606	4.06824	0.981407	2.3301	0.0537882	0.0622034	0.215136	0.102112	0.0412739
Sod2	1.6288	3.98278e-07	3.73941e-05	up-regulated	64.0337	94.6433	103.881	94.7136	101.216	174.367	228.064	278.641	515.463	105.344
Gjb2	2.56604	4.00484e-07	3.74133e-05	up-regulated	5.81036	3.75918	5.42265	3.1431	5.71239	15.6066	15.1696	70.4981	30.0798	5.44799
Tmprss4	6.12806	4.10274e-07	3.76744e-05	up-regulated	0	0.093871	0.47449	0	0.204548	15.2508	0.458098	6.42552	29.1473	0.433428
AC128848.1	2.92566	4.11345e-07	3.76744e-05	up-regulated	151.343	156.41	98.0419	63.312	194.295	153.904	848.249	1553.64	304.324	1126.78
Rac2	2.58479	4.19933e-07	3.82733e-05	up-regulated	3.63451	10.1288	9.22748	9.24726	3.30361	107.026	17.2577	17.4021	45.8928	12.9263
Peg3	-2.18985	4.2607e-07	3.86441e-05	down-regulated	7.30169	19.4005	19.9305	25.5804	37.6322	3.19152	5.00855	1.32402	4.27173	4.73745
Clca4l	5.5825	4.33549e-07	3.91325e-05	up-regulated	0.0253372	0	0.204096	0.0125938	0.0494909	1.87191	0.34483	3.67727	7.72054	0.127114
Zc3h12d	3.56349	4.74382e-07	4.24084e-05	up-regulated	0.344794	1.39262	0.766177	1.05191	0.634778	27.9686	3.37492	5.10338	11.4515	0.560694
Oscar	3.61811	4.77389e-07	4.2474e-05	up-regulated	0.110298	0.360333	1.0563	0.131576	0.402163	6.64405	0.781535	3.85674	10.295	1.5494
Cnih3	3.93748	4.8713e-07	4.31352e-05	up-regulated	0.0375237	0.0448486	0.100754	0.223813	0.146589	1.98719	0.632276	2.27089	3.07389	0.188253
S100a8	3.86208	4.92361e-07	4.32396e-05	up-regulated	9.34225	123.119	170.641	8.30951	18.8884	401.36	320.252	827.685	915.892	1133.49
Prss22	2.40826	4.99292e-07	4.35924e-05	up-regulated	66.4302	46.7969	31.6597	21.4864	34.1254	81.1309	382.411	386.45	177.119	51.8272
Nek6	1.63444	5.08601e-07	4.41986e-05	up-regulated	4.56808	6.11014	5.861	6.89344	4.59734	17.7212	14.6466	17.968	15.7217	10.7415
RT1-Bb	2.62841	5.17541e-07	4.47673e-05	up-regulated	7.07703	18.8169	18.3267	18.6363	7.33301	184.839	52.8117	57.8829	123.094	6.67619
Tdrd9	-4.66913	5.2939e-07	4.55812e-05	down-regulated	0.26389	0.595762	0.577349	0.233184	1.22182	0.0766811	0	0.0219072	0	0
Slc44a4	1.77294	5.45394e-07	4.67438e-05	up-regulated	16.0285	13.9366	13.2194	15.8235	21.8845	58.9804	37.0887	71.9575	83.7126	12.7027
Penk	2.97563	5.71588e-07	4.85733e-05	up-regulated	2.36193	7.69164	7.39894	3.87928	0.802354	21.7089	18.5904	67.174	21.5409	21.8788
AABR07060980.1	9.83391	5.7194e-07	4.85733e-05	up-regulated	0	0	0	0	0	41.133	0	5.57102	8.48357	0
Mcemp1	3.5924	6.40387e-07	5.36547e-05	up-regulated	0.635616	5.22289	5.83113	0.684519	0.620771	40.3794	7.17443	16.6808	46.6778	22.6141
Clec2dl1	2.10537	6.54614e-07	5.38188e-05	up-regulated	14.1782	11.3942	12.2345	22.2082	13.9695	59.9572	82.9125	106.321	55.2371	7.4349
Sit1	5.80677	6.55156e-07	5.38188e-05	up-regulated	0	0.26269	0	0.218489	0	18.4411	2.27902	0.410531	5.91059	0.735098
AC109737.1	4.13195	6.59681e-07	5.38188e-05	up-regulated	1.30997	5.21895	3.3708	4.55783	0.710764	176.289	15.4228	11.7449	52.3005	6.13386
Scn7a	-2.07309	6.59715e-07	5.38188e-05	down-regulated	31.1352	88.4342	98.5522	65.5558	100.384	7.27333	12.6392	12.0389	16.7032	20.2166
Chrna5	-3.24393	6.62072e-07	5.38188e-05	down-regulated	7.13644	30.2109	26.7639	6.54301	8.43784	0.915992	2.0051	0.261692	1.24986	2.02077
Ccr8	6.06015	6.6251e-07	5.38188e-05	up-regulated	0	0	0	0.0821561	0	4.26861	0.535598	2.45445	0.512885	0.0829235
Prok2	4.1713	6.67032e-07	5.39517e-05	up-regulated	0.216444	1.19647	1.48924	0.107583	0.140926	3.99771	2.52491	10.0061	16.2196	11.999
Slc2a1	1.97806	6.84234e-07	5.51044e-05	up-regulated	35.3716	22.8174	24.8756	31.9259	38.7427	67.1306	89.5949	268.082	99.1098	41.6608
Socs3	3.13202	6.88113e-07	5.5179e-05	up-regulated	14.6377	55.6663	52.1231	6.52702	11.6157	96.1228	75.7017	293.943	166.636	301.066
Aox4	-2.61203	6.93486e-07	5.53722e-05	down-regulated	0.53429	3.31375	3.74161	2.40805	3.80312	0.670319	0.271394	0.412679	0.569059	0.115913
Igfbp3	-2.28043	7.06632e-07	5.601e-05	down-regulated	130.471	1134.65	1253.3	412.143	430.412	106.429	187.169	165.296	89.7059	63.9526
Mthfd2	2.53888	7.07469e-07	5.601e-05	up-regulated	2.10823	2.25067	4.34174	4.51713	1.59922	35.2756	7.18966	10.0933	16.7673	8.68736
Map2	-2.62963	7.10938e-07	5.604e-05	down-regulated	1.29242	3.36164	2.45334	3.00662	3.7936	0.408642	0.85132	0.213704	0.571967	0.0797206
Osbp2	-2.101	7.13847e-07	5.604e-05	down-regulated	4.87244	13.5714	15.6307	9.88874	13.2451	2.31428	2.11436	1.62505	2.19673	2.43911
Pcsk9	5.05413	7.4041e-07	5.74017e-05	up-regulated	0.105332	0.0314734	0.176765	0.10471	0	6.78336	0.0511976	1.4756	4.37969	1.09652
Mmp25	2.65946	7.47836e-07	5.77379e-05	up-regulated	1.05479	1.55387	1.48195	1.48749	0.71871	17.401	3.11587	3.90374	8.34227	3.91344
Flrt1	-2.99415	7.64932e-07	5.88147e-05	down-regulated	5.08572	2.78411	2.99657	1.89123	0.81929	0.19588	0.650451	0.15949	0.585681	0.142791
Sord	1.30843	7.75313e-07	5.93686e-05	up-regulated	30.6133	37.5626	38.5897	48.8687	42.4192	121.349	108.507	106.764	72.5709	40.3181
AABR07061001.1	10.259	8.27367e-07	6.28395e-05	up-regulated	0	1.36946	0	0	0	1632.2	0.297026	140.996	6.54189	1.83947
Sh2d4a	1.50046	8.57341e-07	6.4591e-05	up-regulated	27.9007	23.963	20.07	32.4573	49.523	100.375	106.81	88.6409	88.25	25.4101
Slc16a7	-2.04444	8.69007e-07	6.52069e-05	down-regulated	27.7203	41.9453	29.5529	55.1915	48.3822	6.70257	22.3161	3.40095	6.88905	5.0485
Slc4a5	5.48194	8.99421e-07	6.71805e-05	up-regulated	0	0.0404788	0.0227342	0.0505015	0	3.5207	0.932827	0.313138	0.535961	0.0169911
Il20ra	2.80745	9.02499e-07	6.71805e-05	up-regulated	1.14757	2.03198	0.998573	1.18305	1.96481	21.8139	7.02399	8.76458	11.1574	1.30071
RT1-Db1	2.35761	9.16103e-07	6.79225e-05	up-regulated	14.3666	23.4591	24.6643	21.6993	7.83897	218.64	66.4426	55.777	114.671	12.6048
Pax9	4.12219	9.23885e-07	6.82287e-05	up-regulated	0.0196173	0.0234468	0.131685	0.136511	0.102182	0.615643	0.737387	3.13294	2.1914	0.0984184
Ctsz	1.83847	9.56587e-07	7.02972e-05	up-regulated	17.6486	20.5454	21.5159	25.4289	16.9857	138.722	51.7192	37.4648	106.15	18.3002
Fgl1	4.73274	9.5942e-07	7.02972e-05	up-regulated	0	0	0.100197	0.148384	0.0971862	3.65963	0.580414	1.84013	2.73268	0.112327
Peg10	3.07089	9.83339e-07	7.17684e-05	up-regulated	3.60461	7.21381	6.95885	7.58332	3.87519	61.8955	102.715	39.4737	41.8267	0.728966
Acp5	2.00465	9.92055e-07	7.21228e-05	up-regulated	30.3149	19.6321	17.1259	25.4111	13.18	153.794	103.323	73.1653	87.6629	14.8751
Cfi	3.17585	1.06914e-06	7.74255e-05	up-regulated	0.640751	0.76583	1.00027	0.666594	3.04646	10.0152	3.7856	26.336	8.50779	1.61477
Cd3e	4.7947	1.11239e-06	8.0247e-05	up-regulated	0.10508	0.690757	0.299781	0.705102	0	32.9596	3.23475	2.53195	9.92853	0.65897
Syt14	-4.8638	1.12158e-06	8.05982e-05	down-regulated	0.0815687	0.497207	0.175214	0.218935	1.55079	0.021332	0.0317178	0.0182831	0	0
Ccr7	3.98872	1.18211e-06	8.42998e-05	up-regulated	0.193843	1.00396	0.462652	0.492453	0.112187	19.8552	2.66606	1.23105	11.3348	0.605107
Dlx3	-3.66138	1.21669e-06	8.64362e-05	down-regulated	2.073	1.21885	1.34665	0.963903	1.26264	0	0.17335	0.0374717	0.165999	0.100645
Rcan2	-1.97144	1.31074e-06	9.27644e-05	down-regulated	22.5414	29.4969	24.9865	41.1924	22.7874	3.13498	6.88781	3.07472	10.6145	6.2992
Plag1	-2.19477	1.32661e-06	9.35339e-05	down-regulated	5.7801	8.78108	7.9721	7.94489	10.9559	2.23816	2.35509	1.77072	1.96106	0.317065
Lilrb3	4.63392	1.34083e-06	9.40137e-05	up-regulated	0.368687	0.746669	1.44368	0.875552	0.160034	50.3525	3.71681	0.573882	34.181	0.719315
Pgk1	1.42621	1.39881e-06	9.64405e-05	up-regulated	149.117	136.052	157.984	167.741	174.764	359.145	246.386	500.308	510.1	253.203
Rd3l	-5.41923	1.44962e-06	9.92114e-05	down-regulated	0.332203	0.555871	1.42718	0.264193	2.50904	0	0	0	0.0824653	0
Ncf1	2.56949	1.47758e-06	0.00010039	up-regulated	5.23346	15.8592	11.9822	13.736	9.1703	177.946	45.8695	12.5613	71.4897	11.5734
Ccl5	4.17097	1.49253e-06	0.000101037	up-regulated	1.17122	1.26861	1.47412	3.05629	0.381288	103.041	5.88256	3.19947	15.3093	4.11312
Il2rb	3.61	1.51993e-06	0.000102521	up-regulated	0.534153	1.4564	0.806759	1.62619	0.434732	35.5561	2.76938	5.14453	14.2749	0.837436
Hmox1	2.17186	1.56708e-06	0.000104962	up-regulated	7.32346	16.3187	14.1002	17.7773	27.7965	39.8267	49.6325	176.144	41.644	23.896
AABR07060353.2	8.00777	1.58518e-06	0.000105777	up-regulated	0	0	0	0	0	9.45423	0.814907	0.84553	1.48266	0
Ldha	1.67792	1.59605e-06	0.000106123	up-regulated	199.763	166.681	185.438	183.616	179.184	362.887	306.879	838.009	541.592	459.952
Mxd1	1.5843	1.60806e-06	0.000106542	up-regulated	19.817	29.5818	29.0663	40.1289	27.3248	69.4786	94.1024	109.309	124.597	17.7936
Ccr6	3.09869	1.63926e-06	0.000107925	up-regulated	0.302093	0.866552	0.527241	0.820845	0.340932	13.5096	4.32021	1.95237	3.51207	0.646643
Cd38	2.51722	1.64048e-06	0.000107925	up-regulated	2.38178	7.92618	6.35346	6.65438	5.45304	85.4334	11.7635	23.64	32.055	4.38918
Il21r	3.63284	1.64787e-06	0.000108031	up-regulated	0.0870635	0.520295	0.26565	0.243912	0.175214	8.89543	1.149	0.780591	4.70071	0.198541
Adamts4	3.59507	1.72033e-06	0.000111997	up-regulated	0.211659	2.52976	2.57322	0.60785	1.27092	6.56553	7.46824	54.8615	8.52345	2.14735
Hapln4	-2.12605	1.72036e-06	0.000111997	down-regulated	23.8047	24.3403	12.2402	25.226	21.0169	2.33454	11.5859	4.42862	2.28983	2.29298
Mcoln2	4.1179	1.74179e-06	0.000112999	up-regulated	0.226746	0.250161	0.210748	0.364119	0.0227128	11.0615	4.56672	1.38788	2.38137	0.175009
Trbv16	7.17248	1.83021e-06	0.000117511	up-regulated	0	0	0	0	0	7.66811	1.01346	0.876288	0.970483	0.196135
Gpr33	7.69493	1.90309e-06	0.000121356	up-regulated	0	0	0	0	0	4.75107	0.428133	0.581719	1.81561	0
Tspan8	1.62074	1.92044e-06	0.000122046	up-regulated	213.948	158.62	176.455	216.961	390.766	777.59	542.694	970.88	862.573	186.728
Myh6	-3.3599	1.92714e-06	0.000122057	down-regulated	2.92705	0.755245	1.08237	2.81591	0.283741	0.132963	0.17887	0.10582	0.207344	0.102028
Kera	-9.2386	1.94103e-06	0.000122521	down-regulated	0	1.59586	5.55697	3.62803	0	0	0	0	0	0
Tmem171	6.97737	2.02759e-06	0.000127126	up-regulated	0	0	0	0	0	0.593107	0.685898	1.01668	1.31362	0
Slc7a11	3.2412	2.10231e-06	0.000130932	up-regulated	2.4526	4.65296	4.24654	7.1789	11.9512	43.7022	64.7396	122.731	38.9819	0.595692
Ca13	2.30294	2.16185e-06	0.000134072	up-regulated	3.46625	7.21747	7.34618	7.82344	10.532	35.3477	36.3945	55.9738	40.8039	2.40614
Tspan1	4.78816	2.17163e-06	0.000134072	up-regulated	1.19322	0.198076	15.7524	1.28502	7.25109	205.521	7.13155	224.809	225.69	6.45187
AABR07060886.1	10.003	2.19222e-06	0.000134735	up-regulated	0	0	0	0	0	34.0712	0	53.5363	0.567379	0
B2m	1.62451	2.22875e-06	0.000136531	up-regulated	963.243	1128.83	1245.54	1333.3	975.925	6146.1	1900.24	1883.5	3729.98	1989.88
Lamc3	-2.54892	2.24557e-06	0.000137112	down-regulated	1.68474	4.84877	4.23412	2.3581	1.54447	0.634456	0.890942	0.377623	0.326208	0.148758
Hs3st1	1.44484	2.28801e-06	0.000138796	up-regulated	7.51171	10.0264	7.80218	6.44943	5.0418	21.5698	22.8333	24.7835	20.6756	6.46315
S100a5	3.09738	2.3644e-06	0.000142966	up-regulated	32.2473	19.6837	12.0479	26.5671	2.95359	65.6359	504.639	91.7321	72.4613	71.936
Prtg	-4.44131	2.37947e-06	0.000143413	down-regulated	0.107478	0.395256	0.321884	0.813652	0.968932	0	0.064296	0	0.0410462	0
Noct	1.90057	2.43731e-06	0.000146427	up-regulated	7.09684	8.81353	9.69524	5.59435	5.48712	9.76926	44.1785	29.7172	19.9224	18.4697
Trim72	3.35269	2.48415e-06	0.000148762	up-regulated	0.185713	0.377341	0.0747979	0.11077	0.411118	4.3954	0.698068	1.76912	3.57283	0.72673
Pou2af1	4.67348	2.51204e-06	0.000149952	up-regulated	0.291051	0.773035	0.607827	0.24111	0.379005	44.9296	0.754495	4.04109	9.33227	0.162242
Csf2	4.46409	2.52626e-06	0.00015032	up-regulated	0.491697	0.29384	0.247545	0.244397	0	1.84847	14.738	3.44409	11.3666	0.30835
LOC499276	6.61585	2.5448e-06	0.000150943	up-regulated	0	0	0	0	0	0.176972	0.613976	1.21343	0.209978	0.135798
Gria2	-3.57568	2.61164e-06	0.00015393	down-regulated	0.425942	3.31983	2.02964	1.96208	0.210927	0.0313783	0.108862	0.107574	0.215937	0.0963114
Acap1	2.92434	2.68455e-06	0.00015773	up-regulated	1.70795	2.79125	3.18211	3.08389	1.2936	56.4259	7.40938	5.23459	17.4783	3.20013
Sirpd	4.16297	2.77568e-06	0.000162573	up-regulated	0	0.12322	0.415225	0.478268	0	3.6398	1.24718	2.07973	3.54023	3.8274
Fetub	4.268	2.8352e-06	0.000164681	up-regulated	0.0803736	0.0480315	0.431618	0.0399495	0.052331	3.31056	0.729237	0.360305	4.81337	1.83468
Acvr1c	-3.77468	2.83812e-06	0.000164681	down-regulated	0.203376	1.9176	3.00343	2.65074	3.32515	0.206839	0.117159	0.101301	0.308523	0
Trpm2	3.46068	2.8746e-06	0.000166282	up-regulated	0.325851	2.1615	1.57488	1.02847	0.75317	39.7538	3.30492	2.12722	16.0463	1.25877
LOC291863	-3.94365	2.89848e-06	0.000167146	down-regulated	4.49622	28.1856	36.3104	13.2494	0.358466	0.479942	1.42722	0.64273	0.6264	1.10484
Mefv	2.60207	2.94259e-06	0.000169167	up-regulated	1.16565	1.48818	1.42266	1.1456	0.724452	14.7744	3.17624	5.2403	10.8509	1.51515
Ceacam1	2.5513	3.04879e-06	0.000173669	up-regulated	2.7146	5.1147	7.639	4.86685	7.19335	10.8349	14.1356	48.172	75.1699	3.79425
LOC100909630	2.13266	3.07687e-06	0.000174736	up-regulated	10.2456	36.6286	30.6346	34.0106	22.7086	254.035	56.9589	67.845	158.678	20.1663
AC128859.3	2.66185	3.14267e-06	0.00017737	up-regulated	0.286433	1.51203	2.19512	1.91015	0.885856	14.1078	3.38777	7.43677	12.2802	2.20341
Kcng1	-2.31461	3.16746e-06	0.00017737	down-regulated	9.76165	20.4955	26.1329	19.4368	11.712	3.04907	4.18626	0.584337	3.75706	3.08081
RT1-Ba	2.56714	3.17072e-06	0.00017737	up-regulated	41.6294	153.252	148.611	153.445	44.1616	1656.22	434.177	313.738	645.068	67.7053
Cxcl9	4.8448	3.21526e-06	0.000179325	up-regulated	0.450092	2.15181	2.11493	2.90833	0.390738	188.481	1.94463	3.95135	29.0498	2.74732
Tifa	1.47155	3.32891e-06	0.000184753	up-regulated	5.76099	9.203	7.07888	8.59741	8.53731	23.4019	16.9774	17.681	30.0736	10.1613
Col13a1	2.84827	3.33236e-06	0.000184753	up-regulated	1.42051	1.26923	1.70341	1.06937	1.97549	12.4973	4.71919	11.4376	23.8449	0.664222
Thbs1	3.02685	3.34939e-06	0.000185148	up-regulated	15.3672	50.7425	53.4855	4.08304	28.0338	73.2196	125.34	571.636	360.121	38.0386
Has3	3.44118	3.39222e-06	0.000186962	up-regulated	3.57852	4.47967	4.12158	4.71823	1.69229	30.6618	62.0803	11.9894	103.279	0.453552
Ap3b2	-2.24298	3.45659e-06	0.00018995	down-regulated	7.56987	7.84781	5.02592	8.91047	16.8699	1.65231	3.35222	0.794107	1.34852	1.31528
Tor1b	1.1999	3.4703e-06	0.000190144	up-regulated	27.2118	26.5199	32.2506	31.5392	38.2642	74.2272	62.3529	77.917	82.7544	30.6279
Ephx2	-1.51612	3.48952e-06	0.000190638	down-regulated	54.2689	52.1262	41.5402	61.2675	32.3698	20.4198	10.6981	18.9127	18.108	9.2536
Il17c	6.79723	3.57723e-06	0.00019486	up-regulated	0	0.171407	0	0	0.0933749	1.7815	30.485	0.0803622	1.15701	0.86338
Cdc6	2.17251	3.62711e-06	0.000197003	up-regulated	3.38327	3.19963	2.40338	5.19189	2.30977	22.3132	12.2617	19.5107	16.4302	2.4554
Casp4	1.5844	3.69421e-06	0.000200065	up-regulated	14.0604	21.3675	22.711	22.4949	25.2112	92.3946	42.2511	75.8653	72.8403	14.8795
Hck	2.28238	3.74382e-06	0.000202166	up-regulated	2.96975	7.32876	9.3508	6.754	5.64777	66.323	17.6125	11.4214	45.9295	6.66702
Rgs22	-3.10805	3.8081e-06	0.000205045	down-regulated	0.216793	1.38526	1.50004	0.621674	1.58526	0.098128	0.151307	0.186896	0.103493	0.0167328
RGD1305207	4.66122	3.8735e-06	0.000207967	up-regulated	0	0.396066	0.127111	0.235302	0	1.17614	12.3333	0.636656	3.4667	1.2825
LOC100360908	2.44479	3.98167e-06	0.000212553	up-regulated	4.51791	2.91591	0.970473	7.96446	5.09877	19.8497	15.5377	19.6457	40.6737	11.0005
Ctsw	4.0754	3.99346e-06	0.000212575	up-regulated	1.33943	2.06431	1.79823	1.08624	0.3213	83.5165	4.75147	1.89616	21.2186	2.90012
Cd3d	4.54768	4.0494e-06	0.00021494	up-regulated	0.128316	1.4953	0.0861342	0.510233	0.083546	38.2973	3.40951	2.94802	7.80394	1.03
Mamdc2	-2.34885	4.10912e-06	0.000217492	down-regulated	13.678	77.7891	85.2811	72.5271	54.8576	4.05017	6.5281	9.40753	6.88123	15.4479
Slc46a3	1.90333	4.22966e-06	0.000222611	up-regulated	6.64518	7.56835	5.28858	10.4488	10.3073	39.3305	32.0907	49.8006	15.6734	6.05815
Itgb2	2.06081	4.24464e-06	0.000222772	up-regulated	2.35947	9.04547	8.77088	7.36855	6.65224	60.4683	13.3149	16.8388	35.5018	6.745
Rnase1l1	4.28723	4.35702e-06	0.00022803	up-regulated	0.968741	0.231569	3.90171	0.481511	0.252298	18.7477	28.0008	7.59982	61.0815	1.45803
Cd74	2.52042	4.54579e-06	0.000236584	up-regulated	121.028	234.946	226.462	234.742	53.6746	2762.93	637.654	439.989	981.99	129.289
AABR07058479.1	3.52454	4.65003e-06	0.000241337	up-regulated	1.07568	3.76981	1.90919	1.37744	1.18707	76.5743	6.04961	4.57694	18.8727	1.29884
Coro1a	2.45465	4.68514e-06	0.000241822	up-regulated	9.54117	31.2953	28.6391	20.4517	10.2361	279.33	44.2677	33.0207	145.978	23.7976
Bcl2a1	2.45404	4.87977e-06	0.000250524	up-regulated	7.40817	35.4922	22.7572	19.6593	7.11253	153.678	99.2765	34.3357	181.639	18.961
AABR07065814.2	9.29748	4.88069e-06	0.000250524	up-regulated	0	0	0	0	0	23.2265	0	31.2265	0.576385	0
Sh3gl2	-1.8101	4.94749e-06	0.000253257	down-regulated	33.5136	41.128	24.2931	53.5864	41.9186	8.0726	19.4726	15.9849	7.60594	2.16653
Ccr4	4.71861	4.97381e-06	0.00025327	up-regulated	0.0810415	0.0968614	0.326403	0.0805631	0	8.10675	1.62816	1.0899	5.33116	0.0813156
Npnt	-1.78411	5.03269e-06	0.000255518	down-regulated	8.61924	18.6097	26.3659	20.9694	9.43775	5.62318	6.10249	2.13969	4.03767	3.27337
Tlr10	3.71562	5.2311e-06	0.000264156	up-regulated	0.0573459	0.719673	0.423439	1.08314	0.224027	18.8965	3.21474	2.29761	6.76183	0.460319
Rgsl1	3.84698	5.53927e-06	0.000277469	up-regulated	0.010706	0.0767755	0.114986	0.0638569	0.223061	2.28188	0.16652	0.635918	2.93669	0.343751
Cx3cl1	1.62654	5.56141e-06	0.00027758	up-regulated	22.1323	13.9025	16.1841	16.8928	34.4112	63.8266	115.611	62.8577	50.4259	15.8517
Plekhs1	1.43072	5.57121e-06	0.00027758	up-regulated	16.6822	22.5736	17.2226	27.9041	21.0453	68.8234	84.9383	51.1271	53.822	13.464
Emilin3	-2.72986	5.66745e-06	0.000279395	down-regulated	4.24807	5.65672	3.785	5.23753	3.854	0.233536	1.6535	0.314534	0.316676	0.512004
RT1-Da	2.4244	5.70519e-06	0.000280515	up-regulated	38.7047	94.7664	91.4599	97.0357	24.0497	936.925	251.011	194.796	402.98	40.71
Clec4e	3.32614	5.74571e-06	0.000281168	up-regulated	0.608654	3.71009	8.49826	0.363037	6.81624	49.1855	9.70361	40.7232	52.5797	19.4817
Krt13	-6.72313	5.74856e-06	0.000281168	down-regulated	0.547865	0.458368	69.6177	0.871409	0.0713427	0.0358196	0.142024	0.184201	0.0680004	0.109944
Acbd7	-6.15361	5.90455e-06	0.000287293	down-regulated	0.505139	0.264139	0.169542	0.219694	0.493342	0	0	0	0	0
Nlrc5	2.08676	6.12772e-06	0.000296748	up-regulated	4.2703	6.01026	4.64817	6.7909	3.70717	47.4101	15.5012	12.8597	29.2401	2.27022
St6galnac1	3.16615	6.13062e-06	0.000296748	up-regulated	0.0906694	0.780255	0.438217	0.540805	1.51129	7.37443	3.29061	5.40592	11.0512	0.600441
Lax1	4.59941	6.24136e-06	0.000301327	up-regulated	0.258258	0.736063	0.506745	0	0.82782	42.9399	1.51922	3.2951	7.15067	0.697661
Cxcr4	2.60201	6.35964e-06	0.000306246	up-regulated	3.57135	8.65985	6.20892	8.07112	25.3608	155.284	25.4097	20.1564	76.3769	11.5495
Chi3l1	3.29526	6.44612e-06	0.000309613	up-regulated	0.509471	15.4168	12.4671	3.45316	2.47279	78.1257	14.2577	20.1917	148.746	34.6915
Adgb	2.87972	6.68676e-06	0.000319528	up-regulated	0.0447339	0.142577	0.270256	0.111175	0.0582523	1.55985	0.831078	0.559832	1.00867	0.321677
Erich3	-3.81618	6.75759e-06	0.000322089	down-regulated	0.175904	4.23488	2.92386	1.09916	0.261785	0.25192	0.108571	0.0657132	0.12476	0.0252142
Ptx3	4.32146	6.87137e-06	0.000326679	up-regulated	0.0912349	1.90828	7.16543	2.81158	0.683132	8.08254	8.60303	155.035	57.0446	4.02791
Rims1	-1.4917	6.91149e-06	0.00032741	down-regulated	9.3479	26.9566	25.8052	15.5749	24.8858	5.45171	8.23589	4.39357	7.29449	5.30719
Laptm5	1.94493	6.92179e-06	0.00032741	up-regulated	7.24056	32.0531	27.5256	32.9523	23.3516	202.8	57.1851	54.4652	106.804	20.2036
Abca8a	-1.98805	6.96376e-06	0.000328563	down-regulated	29.0136	102.285	118.184	55.5165	116.624	9.8399	16.7096	15.4559	12.1403	24.6371
Klrb1a	2.8735	7.01982e-06	0.000330374	up-regulated	0.372952	1.36203	1.47429	1.00926	0.971311	17.5292	3.30326	3.50634	10.7497	1.18501
Il36rn	-3.96031	7.05805e-06	0.000330692	down-regulated	0.205513	0.229256	0.147152	0.46308	0.749332	0.0179154	0.0710341	0.0153549	0	0
Vom1r89	-8.53673	7.06198e-06	0.000330692	down-regulated	0.0153979	2.88938	1.42638	0	0.160408	0	0	0	0	0
Ly6c	3.02682	7.42346e-06	0.000345328	up-regulated	3.69002	15.7766	15.1279	15.9531	4.96637	212.887	15.6967	23.4251	175.147	9.7408
Il2ra	2.28417	7.42999e-06	0.000345328	up-regulated	1.40115	2.05984	3.17905	1.64359	0.729827	16.1046	5.61178	9.35896	7.00854	3.2476
Slc28a2	1.44011	7.66761e-06	0.000355488	up-regulated	10.0063	19.327	15.3177	13.3847	25.2336	40.1485	25.5497	61.5567	48.6628	22.1922
Hbegf	2.66317	7.75612e-06	0.000358701	up-regulated	15.7249	78.0834	47.6949	4.64688	10.3724	155.866	304.3	86.5237	309.613	78.0275
Niacr1	3.23912	7.96644e-06	0.00036576	up-regulated	0.264703	1.89825	4.11218	0.526281	0.246211	15.8724	12.2535	7.33169	23.9839	3.37689
Shc3	-7.04603	8.03273e-06	0.000367852	down-regulated	0.0558143	0.533677	0.41213	0.443878	0	0	0	0	0	0
St6gal2	-3.58779	8.05638e-06	0.000368033	down-regulated	0.808365	0.677425	1.14763	0.424888	0.254087	0.0971976	0.0963464	0	0.0230651	0.0372919
Ocm2	3.13241	8.24242e-06	0.000375613	up-regulated	2.68553	18.8938	14.9953	3.03372	23.4463	291.464	22.151	60.0577	132.875	12.3707
LOC100910270	2.69934	8.26547e-06	0.000375747	up-regulated	10.8821	71.0674	67.6052	41.5745	41.493	629.447	70.6167	107.132	588.382	39.6077
RGD1565462	6.82893	8.32679e-06	0.000377616	up-regulated	0	0	0	0	0	0.442472	0.822369	0.47404	0.104999	0
Cacnb4	-2.72142	8.53891e-06	0.000386298	down-regulated	0.234152	1.67916	1.65692	0.99412	0.476424	0.140332	0.145426	0.120275	0.157423	0.0929986
AABR07006275.1	4.00044	8.65727e-06	0.000389765	up-regulated	0.173454	0.932913	1.28078	0.991475	0.0564679	32.2071	5.05854	2.33273	13.6171	0.957225
Irx2	1.66121	8.73092e-06	0.000391196	up-regulated	7.31122	5.6531	5.25435	7.46673	6.24588	23.0186	20.7015	29.397	17.9218	5.96568
Rgs17	-3.78948	8.76324e-06	0.000391704	down-regulated	1.94687	0.930767	1.12294	0.788488	1.59624	0	0.299076	0.0969734	0.0715982	0
AABR07051678.1	10.2545	9.03364e-06	0.000401868	up-regulated	0	0	0	0	0	111.66	0	7.42629	0	0.250897
Tnfaip6	2.96423	9.16512e-06	0.000406748	up-regulated	1.10092	9.28391	28.5752	5.56332	7.44683	21.5136	34.8022	92.4341	190.772	25.3761
Mall	1.97214	9.26538e-06	0.000409093	up-regulated	13.0566	8.67291	11.2331	9.20098	18.6414	35.7272	24.4414	107.021	46.0132	11.8625
Plau	1.9905	9.28363e-06	0.000409093	up-regulated	16.4346	43.2649	50.0936	15.815	16.4297	89.6753	151.53	160.282	132.007	15.7241
Actrt3	2.96535	9.34672e-06	0.000410904	up-regulated	0.431646	0.60189	0.193167	0.607888	0.374724	3.38654	2.70416	7.33694	2.85736	0.577474
Relb	1.57722	9.40937e-06	0.000412687	up-regulated	5.09831	5.74862	7.28376	7.53538	5.81225	18.8677	25.7097	13.9934	18.3392	8.99565
Tyrobp	1.91633	9.53318e-06	0.000416871	up-regulated	16.9231	58.3995	53.1245	65.2312	41.4818	303.946	92.7937	69.8212	272.033	65.5908
Plcxd3	-4.27983	9.56629e-06	0.000416871	down-regulated	0.0932709	3.42795	2.31656	1.32126	3.46152	0	0.0906703	0.156796	0.231534	0
Tnfsf8	2.56577	9.5717e-06	0.000416871	up-regulated	0.147716	0.500229	0.56189	0.832116	0.448828	5.44053	2.45711	1.57271	3.31546	0.815186
AABR07065823.1	10.9534	9.6988e-06	0.000421424	up-regulated	0	0	0	0	0	178.625	0	0.774514	0.285923	0
Pkhd1l1	-2.30505	9.93726e-06	0.000430784	down-regulated	2.70681	7.2678	12.8298	8.16408	5.11343	0.477742	1.13654	0.380977	2.58284	1.31973
Cd177	5.01911	1.00429e-05	0.000434357	up-regulated	0	0	0.0688671	0	0.133595	0.30184	0.365684	2.47202	0.191005	1.41542
Clec2h	7.00492	1.02536e-05	0.000441747	up-regulated	0	0	0	0	0	0.524046	1.38522	3.89261	0.580332	0
Acacb	-2.14758	1.02611e-05	0.000441747	down-regulated	1.29283	4.02371	3.61021	2.42132	7.01692	1.27803	0.67699	0.469446	1.00772	0.280197
Eno1	1.2466	1.03388e-05	0.000444071	up-regulated	234.61	241.517	252.064	272.011	298.182	472.389	433.711	717.305	682.77	391.616
Cyp51	1.71412	1.04243e-05	0.000446715	up-regulated	52.8131	30.1282	32.6868	67.8002	19.3791	96.1549	206.551	122.899	180.861	44.0465
Sbno2	1.46023	1.05651e-05	0.000451711	up-regulated	20.4748	21.1823	20.5437	24.0951	21.9018	43.2595	57.5252	110.868	46.1757	20.0117
Bst1	2.59107	1.07177e-05	0.00045719	up-regulated	0.764817	5.1141	6.07751	2.75353	1.74963	35.138	6.29624	9.96143	31.1981	7.46663
Cd69	3.28274	1.08026e-05	0.000459725	up-regulated	0.305575	1.94787	1.20794	0.388152	0.420025	23.4194	3.32261	2.68264	9.96655	1.1583
Mmp3	3.55896	1.08263e-05	0.000459725	up-regulated	9.99219	3.67469	3.12799	1.00287	0.0625566	50.9758	60.1184	61.8338	58.4335	6.45905
Lck	2.88701	1.09942e-05	0.000464741	up-regulated	0.42984	1.18804	1.36154	1.04155	0.550989	20.1376	2.60289	1.61079	7.75261	0.862587
Enpp2	-1.56707	1.10642e-05	0.000465625	down-regulated	11.4831	36.8563	57.6491	45.8586	61.4132	17.0769	11.537	18.4901	10.8166	5.3935
Olr1l	4.361	1.10649e-05	0.000465625	up-regulated	0	0	0	0.089487	0	0.588544	0.700068	0.706198	0.33519	0.180646
Csprs	6.07537	1.12173e-05	0.000470974	up-regulated	0	0	0	0	0	0.357713	0.17729	0.22994	0.0565905	0.182992
Rsad2	2.35846	1.13511e-05	0.000475524	up-regulated	0.611441	3.73751	4.24513	4.18535	1.45594	13.0894	18.0469	5.09046	14.0291	10.7627
Sat1	1.52842	1.16137e-05	0.000483274	up-regulated	551.665	1018.36	756.845	378.312	570.689	1619.99	1130.79	2900.21	1951.84	950.481
Plxnc1	2.58122	1.182e-05	0.000490766	up-regulated	0.535592	1.46613	1.80149	1.75759	0.539957	18.2767	6.86	1.92338	7.47689	0.993907
Pmaip1	1.80652	1.23734e-05	0.000512606	up-regulated	29.3443	41.9999	26.6566	39.5752	59.992	85.7281	109.232	315.524	96.9742	31.7698
Adgrf1	5.14954	1.26631e-05	0.000522291	up-regulated	0	0	0.0698468	0.0258595	0.033874	1.12249	0	1.79293	1.33991	0.156606
Otulinl	1.60424	1.26988e-05	0.000522608	up-regulated	8.54541	13.7961	13.2728	15.8398	13.9868	70.7747	35.529	28.0386	49.7689	6.93859
MGC105649	5.61023	1.27698e-05	0.000524376	up-regulated	0	0.0277662	0	0	0	0.698682	0.331226	0.468645	0.663193	0
Tnfrsf1b	1.87981	1.30336e-05	0.000532867	up-regulated	1.66991	6.9856	7.29126	5.32412	6.69015	34.298	9.33059	18.656	28.6533	4.27191
Adamtsl1	-1.70873	1.33505e-05	0.000544631	down-regulated	6.18686	38.1873	43.4679	23.1474	18.2788	7.80227	6.08985	6.73791	11.1812	3.3896
Gsap	1.74578	1.3388e-05	0.00054497	up-regulated	2.07878	6.20455	6.04423	4.48694	7.55259	27.3174	18.593	11.8803	21.0831	3.71066
S100b	-2.47653	1.35455e-05	0.000548518	down-regulated	11.7563	46.8465	80.5286	33.8437	20.1513	1.05706	5.8078	4.76286	10.5783	6.00231
Gprc5a	2.57246	1.36412e-05	0.000548518	up-regulated	3.17	4.12387	7.46942	3.42997	11.738	9.55914	16.2955	85.0952	47.1345	5.27956
Dcdc5	-3.99871	1.36423e-05	0.000548518	down-regulated	0.140964	0.463325	1.00539	0.753211	0.367126	0.0460816	0	0	0.0218704	0.0530404
Irf1	1.67574	1.36489e-05	0.000548518	up-regulated	18.3052	24.3623	26.1099	33.2438	33.0154	154.101	34.6805	39.4773	133.849	33.1199
Trat1	4.94718	1.36513e-05	0.000548518	up-regulated	0	0.518741	0.129485	0.287637	0	22.2281	1.37513	1.67542	2.93291	0.387098
Olr1374	-4.51507	1.37942e-05	0.000553072	down-regulated	0.348431	0.13151	0.19696	0.273453	0.429845	0	0	0.0411046	0	0
Elavl4	-3.87084	1.38266e-05	0.000553183	down-regulated	0.163708	0.195665	0.164838	0.437368	0.359741	0.0535165	0	0	0.0253991	0
AABR07065781.1	9.48819	1.39261e-05	0.000555973	up-regulated	0	0	3.46564	0	0	132.628	0.278826	191.061	2156.44	0.215845
Scn9a	-3.87328	1.41529e-05	0.000563824	down-regulated	0.0699277	0.511916	0.363786	0.238957	0.159354	0.0228595	0	0	0.0325476	0.017541
Pstpip1	2.11963	1.42417e-05	0.000566153	up-regulated	3.85083	7.66061	8.5355	3.39134	6.62995	49.8131	8.17364	18.8269	35.1253	9.20583
Il1rn	1.60625	1.48639e-05	0.000589633	up-regulated	61.0032	43.3651	34.6463	96.3939	58.4764	203.583	149.087	207.918	266.58	37.623
Tacr2	-1.85136	1.49845e-05	0.000593158	down-regulated	42.9706	69.2473	74.2034	60.3485	44.5616	12.6555	9.45145	5.18397	14.7736	19.836
Otogl	-2.95962	1.50333e-05	0.000593575	down-regulated	0.973319	3.88736	3.62796	1.25003	10.4309	0.316204	0.180225	0.162606	0.720342	0.539865
Cela3b	-5.35525	1.50586e-05	0.000593575	down-regulated	0.0924847	2.1555	1.11748	0.643571	3.67321	0	0	0	0	0.0927974
Fcgbp	2.62013	1.52622e-05	0.000599075	up-regulated	0.437146	0.698817	1.67995	0.445429	1.28081	10.6606	1.4661	5.86677	8.04376	0.608591
Hnmt	-6.41912	1.54034e-05	0.000603348	down-regulated	0.0499533	0.507489	0.0670641	0.248292	0.87816	0	0	0	0	0
Ets2	1.20765	1.54982e-05	0.00060535	up-regulated	44.5402	52.9934	48.7644	47.9302	61.1024	94.424	171.309	127.655	113.122	43.6981
Topaz1	-3.03944	1.57797e-05	0.000614223	down-regulated	0.573262	0.746657	0.404547	1.05939	0.75607	0.0576618	0.180996	0.00823676	0.0456107	0.0737437
Egf	-1.82288	1.58481e-05	0.000615605	down-regulated	7.7265	5.81812	4.42635	6.82746	9.45487	1.52862	3.08966	1.75027	1.47365	1.02635
Gem	1.59698	1.59886e-05	0.000619772	up-regulated	36.4826	43.5792	44.3065	21.1767	35.2483	52.2013	89.2478	120.71	85.6972	105.211
Tnfrsf14	3.14602	1.60431e-05	0.000620598	up-regulated	0.646762	2.74849	1.8974	1.94074	0.467894	44.76	4.12943	4.37588	12.74	1.15369
Top2a	3.94757	1.61243e-05	0.000622453	up-regulated	1.01259	0.673375	1.57409	1.18069	0.158627	63.7048	1.99338	4.07856	2.97667	0.878508
Ptprd	-2.01478	1.64204e-05	0.000631837	down-regulated	1.1826	8.89804	9.70253	4.44124	3.76439	1.1782	1.07055	0.866749	1.53307	1.06983
Calml3	1.91068	1.64351e-05	0.000631837	up-regulated	33.2558	22.107	27.6168	45.4312	6.45119	64.8922	96.408	118.074	178.086	34.1251
Ntrk2	-2.62136	1.65731e-05	0.000634344	down-regulated	0.692432	2.26246	4.36436	2.5433	0.526956	0.258694	0.442922	0.206603	0.546916	0.108276
Psmb8	1.7656	1.6587e-05	0.000634344	up-regulated	31.8987	55.4857	53.8017	74.7812	46.1358	415.572	92.4459	76.0806	194.733	54.5355
Mki67	3.34927	1.69722e-05	0.00064716	up-regulated	0.701362	0.684413	1.49584	0.922274	0.508679	37.0616	1.53622	2.12427	2.42424	0.944251
Tnfsf11	4.25137	1.70798e-05	0.00064916	up-regulated	0.149775	0.134259	0.804311	1.30279	0	15.7657	3.80983	2.47587	21.7734	0.563554
Spon2	-2.40693	1.70941e-05	0.00064916	down-regulated	6.26914	118.655	109.012	47.2319	121.895	14.4019	10.0459	4.11451	21.9046	11.202
Il2rg	2.17248	1.74647e-05	0.000661543	up-regulated	2.66477	8.52389	8.89217	6.78337	5.73661	73.1941	16.3913	12.2911	34.3367	4.54388
Noxa1	2.4584	1.7491e-05	0.000661543	up-regulated	1.84365	0.465536	1.11557	0.80022	1.92739	7.2323	4.20714	7.82832	10.3458	2.70968
AABR07065790.1	9.5428	1.75817e-05	0.000663628	up-regulated	0	0	0	0	0	60.7096	0	0.475185	0.920962	0
Arl14	3.19237	1.78579e-05	0.000672695	up-regulated	2.95592	2.80823	0.91579	1.80829	1.38176	30.4259	11.6905	7.47493	44.1203	1.21678
F2r	1.21395	1.80121e-05	0.000675779	up-regulated	14.7236	18.6795	21.3673	14.4502	29.1333	36.8314	37.3815	58.0878	47.2625	22.9907
Psmb9	2.06744	1.83824e-05	0.00068829	up-regulated	9.23401	16.662	17.6928	21.0549	15.877	172.12	27.5688	20.2454	82.0642	16.7989
Cxcl1	3.43678	1.88977e-05	0.000704268	up-regulated	4.50204	77.0562	45.7712	1.39044	7.05781	50.3531	474.93	346.182	389.742	98.8974
Cd27	3.73741	1.89222e-05	0.000704268	up-regulated	0.189291	0.716433	0.635325	0.752694	0.369741	25.4944	1.59478	1.30821	6.03028	0.506483
Tnfrsf8	3.26814	1.91608e-05	0.000710306	up-regulated	0.0259362	0.123996	0.104461	0.128915	0.0675478	1.88225	0.168087	0.552276	1.1589	0.286262
Txnrd1	1.53314	1.92967e-05	0.000712527	up-regulated	25.6654	34.2625	37.6165	32.7682	52.2158	53.3122	181.956	150.392	75.8291	30.3254
Zbp1	2.35887	1.9366e-05	0.000713678	up-regulated	3.34886	2.94634	2.02943	6.14956	2.57412	37.7688	8.37985	7.4802	26.3249	4.57358
LOC100361706	6.5063	1.94767e-05	0.000716345	up-regulated	0	0.83035	0.155451	0.115105	0	87.3615	0.150081	4.28231	11.3536	0.11618
AABR07051565.1	8.12185	1.969e-05	0.000721349	up-regulated	0	0	0	0.0697998	0	7.8041	0	0.314763	27.8006	0
Itgal	2.6879	2.0059e-05	0.000733431	up-regulated	1.32433	5.63677	7.86653	6.39314	2.24562	82.6361	12.8308	8.41406	39.4854	2.90617
Sema7a	1.59282	2.02563e-05	0.000739196	up-regulated	19.1971	19.5039	15.4817	17.3701	18.0459	41.0786	121.354	45.5052	46.0343	12.4775
Cxcr3	3.67803	2.04951e-05	0.000746453	up-regulated	0.353191	0.89704	0.918707	0.658324	0.316197	32.1842	1.6881	1.48436	3.8084	0.841665
Gk	1.54493	2.07513e-05	0.000752849	up-regulated	9.4293	12.585	12.5905	16.636	19.0763	41.9415	41.342	48.7658	57.9461	5.84103
LOC292543	3.65347	2.11359e-05	0.000765316	up-regulated	0.20831	0.165982	0	0.0345134	0.18084	2.2245	3.21753	1.22565	1.12039	0.139343
Hunk	-2.65358	2.13366e-05	0.00077109	down-regulated	2.52819	3.13833	2.29851	1.41095	2.73771	0.324788	0.264454	0.0596503	0.528498	0.409438
Rap2b	1.57152	2.21708e-05	0.00079969	up-regulated	8.55704	9.85601	10.4749	13.7142	9.85665	37.4572	50.5077	18.0855	40.7342	5.53467
Mmp20	6.68687	2.24846e-05	0.000807888	up-regulated	0	0	0	0	0	0.471785	0	0.284547	0.232204	0.0268163
Alox15b	-3.88805	2.29946e-05	0.000822287	down-regulated	0.40671	0.656238	0.873636	0.363878	0.423692	0	0.105432	0	0	0.0408085
Ervfrd-1	4.49196	2.3049e-05	0.000822287	up-regulated	0	0.0676344	0	0	0	0.443969	0.11002	0.253677	0.632128	0.141948
Ly6e	1.6134	2.30614e-05	0.000822287	up-regulated	34.7237	62.4087	76.4888	99.3678	51.2583	340.925	132.138	97.1961	296.991	57.7836
Ptprcap	2.98835	2.33094e-05	0.000829549	up-regulated	3.30032	4.80744	3.46156	4.76747	1.07442	90.0867	7.95392	7.45527	24.0019	6.82993
Rrm2	3.48782	2.33788e-05	0.000830435	up-regulated	1.31328	0.570778	1.14489	0.779924	0.177677	36.2854	2.60859	3.61264	2.51913	1.79689
Plin2	1.47385	2.34546e-05	0.000831549	up-regulated	34.6781	51.6524	46.9953	42.6081	50.6706	72.5044	192.444	199.019	97.4047	32.6572
Il12rb1	3.63261	2.36764e-05	0.000834909	up-regulated	0.0989715	0.425849	0.212596	0.118065	0.154656	8.07556	0.795352	0.776436	2.70253	0.178751
Pik3r3	1.12871	2.36835e-05	0.000834909	up-regulated	12.5534	13.3487	14.5895	17.2815	13.4086	35.9297	23.9897	34.2911	35.0753	13.6258
Slc6a14	4.57897	2.41865e-05	0.000851037	up-regulated	0	0.0311094	0.838659	0.0776244	0.0338941	4.61175	3.01946	6.19876	8.59346	0.182815
Mpeg1	1.71862	2.42853e-05	0.000852907	up-regulated	32.5385	40.6726	36.8032	50.376	39.5024	276.489	110.113	61.7161	171.659	22.2285
Jaml	2.05255	2.44199e-05	0.000856024	up-regulated	2.14806	10.6673	8.06259	5.8347	5.57469	56.671	14.4505	12.8845	36.5939	5.61599
Tmsb4x	1.32725	2.45409e-05	0.000857264	up-regulated	2761.08	2255.16	2422.79	2802.48	2372.75	7611.45	3782.04	4729.97	6577.76	4865.09
Lst1	2.46495	2.4547e-05	0.000857264	up-regulated	4.15922	8.52193	9.11656	7.84742	3.64758	65.2635	10.4519	15.6011	58.3665	17.63
Litaf	1.3297	2.48334e-05	0.000860906	up-regulated	56.5097	44.1032	46.3734	55.0492	88.9929	121.939	150.122	217.974	149.19	45.3267
Tmc5	3.4425	2.48356e-05	0.000860906	up-regulated	0.0842303	0.0201345	0.0226164	0.083733	0.329053	0.95822	0.982581	0.471993	2.91683	0.202836
Ptpn22	3.31949	2.49434e-05	0.000862175	up-regulated	0.726138	2.16971	1.50468	1.20832	0.246671	40.808	4.5218	3.25519	9.50257	0.823627
Ihh	-2.76621	2.49848e-05	0.000862175	down-regulated	24.4723	10.6655	6.81992	12.1927	5.70952	0.858725	5.25744	1.03905	0.623317	1.00778
Ggh	1.47781	2.50106e-05	0.000862175	up-regulated	10.664	17.4191	19.87	20.142	16.2852	74.4966	40.252	36.9768	54.6689	13.6831
Cyp11a1	-2.15496	2.50825e-05	0.00086306	down-regulated	17.1032	13.6723	10.7473	15.3175	14.1702	1.69117	8.12166	2.04924	2.07578	1.34245
Gfra2	-1.55472	2.56499e-05	0.00087873	down-regulated	8.08808	27.4629	32.6908	18.907	20.0592	5.35212	10.0387	4.44984	7.24014	4.47578
Dyrk3	1.57425	2.5679e-05	0.00087873	up-regulated	6.22748	6.97016	5.145	7.16384	8.78744	16.15	27.158	19.1872	26.9627	6.6874
Blk	3.12491	2.58349e-05	0.00088245	up-regulated	0.503968	1.3437	0.442389	1.02125	0.353373	17.3112	2.63801	1.36857	9.62338	0.797406
Rnase1l2	-3.20462	2.61279e-05	0.000890827	down-regulated	1.32124	10.3773	13.9371	11.4457	1.59762	1.23404	0.917428	0.423068	0.234272	0.662853
Vit	-3.16307	2.68862e-05	0.000915012	down-regulated	1.05899	5.48476	7.62566	5.86982	9.00537	0	0.998269	0.521488	0.67712	0.450788
Cfc1	-6.28227	2.70295e-05	0.000916549	down-regulated	0	0.358513	0.402705	0.447282	0.703088	0	0	0	0	0
Nfkbie	1.32024	2.73749e-05	0.000924274	up-regulated	2.61532	3.2709	3.36452	3.84855	3.84025	8.53763	9.79994	6.46053	11.0036	3.28782
Tuba1c	1.31283	2.74369e-05	0.000924274	up-regulated	170.479	146.606	149.666	156.932	93.3644	240.37	451.293	449.531	381.488	159.441
AC135826.1	3.22576	2.74552e-05	0.000924274	up-regulated	0.24572	1.86307	0.824718	1.51905	0.559956	27.4214	3.21477	1.29946	13.0095	0.600967
Mvp	1.14926	2.78594e-05	0.000936194	up-regulated	39.9543	40.8488	44.623	52.6985	57.6144	127.95	93.9148	94.5032	131.284	38.0787
Igfbp5	-1.94895	2.80291e-05	0.000940208	down-regulated	170.913	772.605	821.247	567.604	206.171	121.482	129.948	61.868	268.906	34.9293
Zfp483	-2.77003	2.81561e-05	0.000942774	down-regulated	0.414838	3.38219	1.75037	1.79684	3.60777	0.658685	0.211238	0.232459	0.294225	0.059463
Nfkbia	1.68522	2.88479e-05	0.000962002	up-regulated	129.552	155.876	83.0402	45.7986	154.437	198.562	440.48	247.34	319.313	340.268
Trem3	3.28435	2.88848e-05	0.000962002	up-regulated	0.106579	0.541383	0.715432	0.2119	0.138787	5.33067	0.41443	1.79168	6.11818	1.49715
Mmp12	4.07666	2.90137e-05	0.000964578	up-regulated	1.17198	1.01166	2.15617	5.54481	0.0565237	48.3868	100.99	7.78345	12.3914	0.522639
Fndc5	-1.93611	2.91788e-05	0.000968341	down-regulated	30.0006	21.7752	16.9283	23.4903	20.8585	4.52227	8.17175	2.11414	3.2451	6.52516
Themis2	2.24448	2.95331e-05	0.000978362	up-regulated	1.33827	4.06541	5.61459	3.20119	1.543	15.8587	6.95648	7.24914	35.0203	4.54591
Nr1d1	-2.02056	2.9977e-05	0.00099131	down-regulated	9.27577	40.7676	72.0903	76.1973	27.923	4.85163	6.66646	13.2489	7.40007	10.7064
Tacc3	2.22994	3.00447e-05	0.000991794	up-regulated	1.97138	4.96982	3.71421	3.40897	2.84757	43.6276	6.03376	8.26193	12.4194	4.50463
Slamf6	4.63165	3.04014e-05	0.0010018	up-regulated	0.14225	0.368372	0.477438	0.0471366	0	19.8717	1.53648	1.59422	3.67831	0.0951537
Klra22	6.20206	3.0822e-05	0.00101387	up-regulated	0	0.0850778	0	0	0	6.3759	0.0922636	0.239327	1.36944	0.0714231
Tigit	5.20118	3.09538e-05	0.00101641	up-regulated	0	0.135356	0.380102	0	0	15.1047	2.64219	0.951903	0.843381	0.170448
Ces2h	2.15451	3.12998e-05	0.00102598	up-regulated	1.87018	1.35155	2.21883	1.98885	0.906172	7.25108	12.6558	8.04259	3.6978	3.42571
Il22	6.53474	3.17093e-05	0.00103758	up-regulated	0	0.099621	0	0	0	4.68656	0.432141	0.0934125	6.87967	0
Txn1	1.1811	3.29448e-05	0.00107392	up-regulated	913.958	758.373	757.678	1023.12	1146.54	2341.47	1581.24	2259.35	2623.31	850.78
Smc1b	3.31359	3.30355e-05	0.00107392	up-regulated	0.0872011	0.0130279	0.0292677	0.13003	0.0993587	1.51083	0.268438	0.830689	0.906453	0.087496
Ciita	2.70445	3.30532e-05	0.00107392	up-regulated	0.994656	2.26374	1.83912	2.16111	0.480866	29.3769	5.13376	3.65792	11.7246	0.621521
Cd247	2.51863	3.36112e-05	0.00108837	up-regulated	2.30601	1.8096	1.34468	1.82928	1.54693	26.3158	4.86081	5.50814	13.0678	1.58928
Irf8	2.04836	3.38405e-05	0.00109155	up-regulated	5.31927	7.78631	7.68292	11.0362	6.35274	81.024	20.1803	13.6141	37.425	3.13339
Ndp	-3.75754	3.38648e-05	0.00109155	down-regulated	0.182375	2.34324	1.6527	1.97162	0.385917	0.178856	0.17729	0	0.0565905	0.022874
Tbx10	-1.988	3.38845e-05	0.00109155	down-regulated	1.10748	2.8128	3.56221	3.53984	3.46518	0.613454	0.697798	0.405107	0.878214	0.486162
Btg1	1.11702	3.42466e-05	0.00109803	up-regulated	183.995	281.124	281.318	182.145	255.12	555.07	504.854	511.236	556.257	225.371
Csf3r	3.56831	3.4262e-05	0.00109803	up-regulated	0.212479	4.97754	8.59585	0.718163	0.40581	69.8488	6.73827	11.7953	67.9536	9.35226
Rab3b	-2.44476	3.451e-05	0.00110408	down-regulated	3.45815	13.9289	10.0282	5.29412	3.96281	0.904382	0.986108	0.93015	2.36072	0.763367
Fras1	-2.59407	3.53404e-05	0.00112872	down-regulated	1.74089	5.11109	3.37355	7.74762	9.51373	0.717975	0.841465	1.64699	1.03429	0.0162039
Osmr	1.87742	3.57392e-05	0.00113756	up-regulated	13.1884	19.069	23.0488	20.3577	32.535	39.2044	68.5388	194.957	53.7706	12.8032
Fcrl5	3.70054	3.60834e-05	0.00114657	up-regulated	0	0.115657	0.259827	0.256523	0.189015	6.01035	1.81867	0.578395	1.70151	0.129459
Cdh4	-2.74212	3.63147e-05	0.00115196	down-regulated	0.334248	0.848928	1.36492	0.60917	0.235764	0.182111	0.0541547	0.0780414	0.103716	0.0419223
Sh2d2a	3.31668	3.65274e-05	0.00115674	up-regulated	0.337137	1.77969	1.43329	0.223431	0.292678	22.5197	3.31378	2.70783	10.2172	1.12759
RGD1565617	7.6974	3.673e-05	0.00116119	up-regulated	0	0	0	0	0	12.6862	0	1.26431	4.20064	0
Krt14	1.4679	3.74485e-05	0.0011819	up-regulated	552.711	401.398	446.507	393.174	353.04	1429.25	1056.73	1744.32	1396.59	257.146
Ncmap	2.66223	3.75854e-05	0.00118403	up-regulated	1.37675	3.29101	0.924169	2.05294	1.5687	9.2263	14.6105	18.2261	13.9909	1.20873
Avpr1a	-1.45357	3.76424e-05	0.00118403	down-regulated	20.7867	34.8421	33.1329	37.0457	25.9873	8.6643	24.6587	6.60964	7.96173	4.0551
Pkib	1.54233	3.78183e-05	0.00118713	up-regulated	15.2404	10.6421	12.5548	17.1409	23.1895	51.7156	53.1862	67.7931	38.3588	9.02865
Olr292	4.06252	3.78683e-05	0.00118713	up-regulated	0	0	0.108169	0	0.0349727	0.842836	0.330701	0.180594	0.700022	0.161686
Slc29a1	-1.75917	3.82282e-05	0.00119641	down-regulated	7.86519	17.265	15.0683	12.8439	15.0841	5.22072	2.33208	1.97802	5.16822	2.64779
Ifi30	1.36757	3.86203e-05	0.00120666	up-regulated	33.8918	45.0898	50.8395	68.1741	31.2813	189.615	113.047	66.3907	150.649	38.2623
Adgrl1	-1.19378	3.87148e-05	0.00120759	down-regulated	6.63617	11.6704	13.7536	11.4486	9.24817	5.65537	4.98349	3.06005	5.5727	1.89475
Cenpf	3.87802	3.93432e-05	0.00122311	up-regulated	0.23535	0.156273	0.456394	0.251291	0.14756	16.7379	0.581855	0.761976	0.508494	0.201161
Gzmk	3.10641	3.95059e-05	0.00122613	up-regulated	2.74275	1.06318	0.59712	1.91596	0.289589	30.9694	4.17957	4.48617	6.57853	8.47921
Crmp1	3.50225	3.98345e-05	0.00123389	up-regulated	0.146892	0.0585221	0.0657359	0.170362	0.159402	3.68148	0.983708	0.0823124	1.94476	0.221083
Cnfn	6.62673	4.03618e-05	0.00124648	up-regulated	0	0	0	0	0	0.153431	2.81361	0.920513	0.582549	0
Il1b	2.91881	4.13099e-05	0.00127156	up-regulated	2.58417	26.2252	31.6341	2.66233	2.84504	141.615	50.7296	31.1993	222.801	25.6227
PCOLCE2	-2.64201	4.13849e-05	0.00127177	down-regulated	15.32	64.8572	86.1792	44.6924	29.6448	1.24814	11.7844	1.79183	3.31727	10.1521
Clec4b2	3.91458	4.23844e-05	0.00129609	up-regulated	0	1.61612	1.0727	1.34418	0.0800357	10.6086	1.3543	8.61024	32.8794	3.51519
Zap70	2.69987	4.2763e-05	0.00130553	up-regulated	0.573023	1.08439	1.21806	1.07599	1.82401	22.1248	2.66144	1.76604	7.17157	1.59711
Zfp334	7.12763	4.30019e-05	0.00131068	up-regulated	0	0	0	0	0	2.10206	0.155496	0.0537798	0.297804	0
LOC100910708	2.06637	4.37749e-05	0.00133207	up-regulated	55.6522	66.5328	23.32	11.0535	58.8543	135.8	436.81	167.028	129.743	38.0009
Ccl17	3.5244	4.47918e-05	0.00135394	up-regulated	1.3451	2.71295	0.902924	1.00287	0	14.2908	28.4403	4.71089	24.1038	1.01224
Negr1	-2.77756	4.48558e-05	0.00135394	down-regulated	0.414782	4.95751	5.03958	3.91717	2.78166	0.461017	0.268812	0.348641	0.308894	0.520231
Ms4a4c	4.39519	4.49804e-05	0.00135551	up-regulated	0.145071	1.43047	0.584289	0.144215	0	36.4216	2.44445	2.43876	7.15741	0.582246
Rassf9	-1.45064	4.56447e-05	0.0013711	down-regulated	6.45584	21.0028	18.7719	15.5356	30.4079	7.10339	8.1841	3.37054	7.85658	3.11244
Slc16a3	1.85436	4.60613e-05	0.00138139	up-regulated	1.75894	2.12118	2.23418	1.62815	1.00809	4.17995	2.25938	5.98466	8.03331	5.97631
Adgrg5	2.43799	4.62673e-05	0.00138513	up-regulated	0.900751	3.72083	2.65195	2.67059	1.41989	24.9617	10.8149	9.47504	14.181	0.745236
Ckmt1	1.68008	4.63341e-05	0.00138513	up-regulated	4.46985	6.3159	9.4948	10.4668	10.3478	23.3533	25.3632	29.322	42.0656	4.2059
Ltb	2.3654	4.6454e-05	0.0013865	up-regulated	48.7725	14.1576	11.5105	18.1677	13.4172	81.6737	320.373	48.7181	38.2259	64.5959
Cd44	1.26023	4.68762e-05	0.00139687	up-regulated	71.8092	62.2409	68.6911	62.0907	44.9029	141.287	111.563	216.351	163.867	64.0301
AABR07065782.1	8.41778	4.84637e-05	0.00144187	up-regulated	0	0	0	0	0	33.3865	0	1.19228	0.990334	0
Sh3tc2	-1.96726	4.94556e-05	0.00146671	down-regulated	2.99723	5.30588	3.79612	4.43183	5.22852	0.801095	1.46599	0.369708	1.63779	0.652542
Ncf2	1.92586	4.97267e-05	0.00147017	up-regulated	0.798617	4.41462	4.04745	3.27485	3.04187	14.9332	9.96315	8.23424	14.5464	4.96817
Sytl5	-1.97945	4.97297e-05	0.00147017	down-regulated	8.84256	10.6218	8.87674	17.2185	12.1049	1.03424	5.77099	3.91422	3.03337	0.39235
Casp1	1.69491	4.9887e-05	0.0014725	up-regulated	7.68249	18.6579	22.4869	22.4452	21.8985	122.709	29.96	39.4955	76.4497	12.8624
Arhgap9	2.12679	5.18544e-05	0.00152574	up-regulated	2.51352	6.52948	7.00723	5.76226	2.15423	49.0489	8.79304	6.61121	27.9345	6.34365
Lmx1b	-4.0279	5.20818e-05	0.00153002	down-regulated	1.06423	1.27198	1.00854	0.331906	0.108693	0.0545726	0	0	0.103601	0.0418758
Tpi1	1.27733	5.28337e-05	0.00154725	up-regulated	222.823	198.165	211.955	260.474	211.907	365.019	331.881	782.123	528.374	346.213
Cd5	4.14731	5.30156e-05	0.00155015	up-regulated	0	0.560468	0.682017	0.388468	0.127216	22.6109	2.2033	0.832103	4.26822	0.392096
Capn8	-2.10482	5.35376e-05	0.00156116	down-regulated	6.60482	9.36669	7.2984	12.0963	25.2896	1.01313	4.67556	4.726	1.70263	0.688205
Batf2	5.3336	5.35592e-05	0.00156116	up-regulated	0.0997363	0	0.0669498	0.198295	0	11.7374	0.258548	0.894212	4.33271	0
Aldh3a1	-2.48602	5.38659e-05	0.00156668	down-regulated	28.8272	68.0499	40.4792	18.7286	9.68024	1.18724	9.65988	10.3875	1.54953	3.75794
H3c1	6.2047	5.39731e-05	0.00156668	up-regulated	0	0	0	0	0	1.94932	0.724593	1.77513	0	0.373948
Rftn2	-1.65127	5.4764e-05	0.00158637	down-regulated	4.8875	11.9443	13.9879	10.4489	16.8172	3.42855	3.95004	2.66787	2.06968	2.97703
Sapcd2	3.34913	5.59551e-05	0.00161586	up-regulated	0.0523363	0.187658	0.351317	0.338178	0.51114	7.66476	1.35672	3.07935	1.7539	0.105027
Rnd1	2.57575	5.60685e-05	0.00161664	up-regulated	0.589047	2.54535	5.20114	0.810788	1.88813	4.32521	15.2699	18.916	20.162	2.68241
Slfn4	3.00505	5.74533e-05	0.00165147	up-regulated	0.371828	0.6123	0.621217	0.550342	0.0860787	5.82366	0.471238	0.833431	8.26614	1.55038
AABR07039446.2	1.80969	5.86737e-05	0.00168396	up-regulated	1.47791	10.8394	7.57585	4.72478	3.83813	17.7991	16.3915	13.5706	38.5114	5.79684
Slc25a53	3.4089	5.93947e-05	0.00170204	up-regulated	0.0144545	0.0518285	0.0679201	0.100584	0.0376452	1.76723	0.299766	0.396888	0.358817	0.0290068
AABR07034736.1	9.89927	5.95534e-05	0.00170397	up-regulated	0	0	0	0	0	109.549	0	1.32476	0	0
Snx20	2.19197	6.03906e-05	0.00172506	up-regulated	2.21345	5.63612	4.22058	3.9543	1.87979	34.3124	10.1869	8.66431	21.4608	3.92686
Sgk1	1.71699	6.04749e-05	0.00172506	up-regulated	79.5592	54.9001	37.7966	27.1182	94.0502	108.699	336.685	299.474	118.841	65.4222
Cxcr2	3.27018	6.06663e-05	0.00172788	up-regulated	0.0891045	2.96065	5.67027	0.682054	0.208857	28.3012	4.12312	11.3642	30.259	8.56508
Plek	1.98535	6.11403e-05	0.00173873	up-regulated	2.24978	6.20041	5.96975	5.70965	2.53329	35.5962	10.8238	5.22073	27.152	5.45757
Trib1	1.41351	6.15159e-05	0.00174675	up-regulated	20.245	42.4579	42.7382	14.9178	23.314	65.9341	73.4343	50.2154	121.31	38.1709
Ifngr1	1.18409	6.28299e-05	0.00177866	up-regulated	108.685	96.6892	112.561	81.6774	158.343	263.842	244.315	353.34	216.249	97.8473
Car2	1.67475	6.32872e-05	0.00178889	up-regulated	6.31086	12.6036	15.965	9.12817	8.23909	12.2615	33.9391	34.8908	19.5522	32.8656
Gpr87	2.30754	6.40457e-05	0.0018076	up-regulated	4.23728	4.53319	5.09198	5.95019	6.79109	23.1702	10.4467	65.9519	23.9425	2.31906
Trim50	-5.73832	6.43313e-05	0.00180832	down-regulated	0.271168	0.0810254	0.0606754	0.179711	0.294261	0	0	0	0	0
Armcx4	-1.39119	6.4423e-05	0.00180832	down-regulated	4.19728	9.74693	11.9831	10.0275	6.88295	3.56814	2.15993	2.4512	4.65376	1.64592
Col4a6	-1.19675	6.44328e-05	0.00180832	down-regulated	19.7131	37.2618	39.1843	34.0933	27.217	13.7165	12.873	13.9053	7.69999	10.1017
Itgad	3.11369	6.45095e-05	0.00180832	up-regulated	0.473653	0.622725	0.158974	1.18891	0.185037	13.5329	5.06491	0.756437	2.96886	0.570306
RGD1563200	6.21164	6.45552e-05	0.00180832	up-regulated	0	0	0	0	0	1.27518	0	0.683079	1.21041	0.122312
LOC100910656	6.17524	6.50188e-05	0.00181586	up-regulated	0	0	0	0	0	0.683132	2.87788	0.73187	2.91795	0
LOC100361492	2.71195	6.54011e-05	0.00182381	up-regulated	0.278481	0.277369	0.0623118	0.184558	0.241758	1.03174	2.46653	1.37844	1.75704	0.279423
Plet1	1.457	6.57611e-05	0.00183112	up-regulated	596.109	534.576	341.646	671.341	736.644	1187.31	2911.35	1985.95	1160.74	384.473
Mfge8	2.22984	6.66046e-05	0.00184872	up-regulated	0.282472	0.84403	1.59818	1.34385	1.57643	3.27149	4.13201	5.42694	3.55609	4.51458
Ctrl	1.47366	6.66899e-05	0.00184872	up-regulated	11.2161	14.1292	15.658	19.4048	19.3927	81.1921	24.5722	25.5926	64.453	12.281
AABR07044759.1	-1.53921	6.82269e-05	0.00188667	down-regulated	5.037	18.6793	18.4343	15.1361	14.4211	4.60147	6.81195	2.65499	4.83878	2.67702
Abca9	-1.61884	6.82717e-05	0.00188667	down-regulated	1.99335	7.89115	7.41711	5.79888	17.0303	2.71898	2.60992	2.37006	2.09107	1.30463
Elavl2	-6.47876	6.87569e-05	0.00189477	down-regulated	0.0419541	0	0.0563249	0.417064	0.245846	0	0	0	0	0
Fsd1l	-1.41407	6.89063e-05	0.00189609	down-regulated	4.99551	11.4557	13.4293	9.44493	12.5823	2.64881	2.85022	3.84399	3.09277	3.32161
Myocd	-1.79312	6.94044e-05	0.00190699	down-regulated	5.93327	38.5127	53.4753	21.4767	43.0511	6.74108	7.2472	3.79426	12.9884	7.28297
Nynrin	-1.27068	7.1448e-05	0.00195738	down-regulated	5.63403	10.5372	10.949	10.2681	12.5522	5.17668	3.66632	2.39055	5.30942	1.95415
Gbp5	2.03133	7.16921e-05	0.00196119	up-regulated	4.53972	11.3982	11.9144	11.6584	8.76477	95.2056	20.0226	5.61773	39.1687	18.0305
Spn	2.76327	7.243e-05	0.00197848	up-regulated	0.746672	1.52118	1.4353	4.09932	0.861823	34.472	3.76124	2.73865	14.923	1.02163
Gpr65	2.57993	7.2726e-05	0.00197891	up-regulated	0.362966	0.90101	0.955847	0.541235	0.381758	8.89907	1.92708	1.0326	6.17718	0.462245
Zfand2a	1.39644	7.27635e-05	0.00197891	up-regulated	14.6372	24.0984	27.2176	21.4064	36.8587	26.926	119.469	59.0987	72.7734	22.2732
Trdn	-2.34778	7.30247e-05	0.00198313	down-regulated	1.38941	2.86519	3.16582	2.13018	1.64365	0.179122	0.443884	0.197385	0.388626	0.51052
Tmem156	2.22358	7.33328e-05	0.00198861	up-regulated	0.970787	1.71407	3.16943	1.49145	2.47084	20.4836	6.66323	5.29154	9.47514	1.68248
Ntn1	-1.67623	7.35308e-05	0.00199109	down-regulated	2.72251	15.5487	19.2138	14.6733	17.7262	2.75177	3.70048	2.95222	4.25591	3.69151
Cd2	3.7394	7.40781e-05	0.002003	up-regulated	0.695345	2.77027	2.4894	2.22733	0	76.1235	10.0642	6.40747	15.1994	1.39539
Iqgap3	2.68111	7.43657e-05	0.00200787	up-regulated	0.358541	0.366037	0.491383	0.297021	0.389076	7.96037	1.01659	1.07153	1.78934	0.329774
Gzmm	3.23482	7.64456e-05	0.00205217	up-regulated	0.350721	1.57194	1.29485	2.0919	0.34253	33.2489	2.27295	2.16183	11.1004	2.06745
Tiparp	1.48361	7.89283e-05	0.00211578	up-regulated	32.212	63.1276	39.3793	80.0654	40.7151	71.3949	148.751	103.053	288.974	48.7213
Tjp3	1.26831	8.07164e-05	0.00215444	up-regulated	23.218	20.2264	14.9231	25.99	35.2119	64.1017	78.3449	57.4697	63.3376	13.3042
RGD1562667	2.51003	8.16401e-05	0.00217598	up-regulated	1.7824	1.02844	0.16503	3.54376	2.88128	11.6534	9.32076	9.91899	12.4347	5.11861
Atp1b2	-1.41174	8.17896e-05	0.00217686	down-regulated	18.0256	39.5274	36.9536	24.7672	26.9496	9.60563	6.34768	6.8937	15.4525	8.28845
Cux2	-2.45687	8.22492e-05	0.00218598	down-regulated	0.767022	3.6773	3.60992	1.67063	0.875363	0.315539	0.234582	0.21249	0.40648	0.380484
Pclaf	3.71225	8.24906e-05	0.00218928	up-regulated	1.99473	1.53814	4.66489	1.27932	1.00549	120.488	5.50457	6.85082	8.14629	1.16214
Lpcat4	1.45493	8.38561e-05	0.00221922	up-regulated	7.30224	5.10169	8.35903	8.55665	7.51068	17.2518	16.0491	26.5478	27.8909	7.00837
Il7r	2.41969	8.42662e-05	0.00222692	up-regulated	1.41878	8.71376	7.18531	3.25371	5.56089	76.4679	24.5803	14.3893	19.0046	1.49406
Il17a	6.16458	8.59419e-05	0.00226799	up-regulated	0	0.0916966	0.514998	0	0	10.9349	0.69609	0.515892	32.1858	0
Selplg	2.22474	8.68558e-05	0.00228569	up-regulated	1.0145	3.82605	3.74551	3.09368	1.14255	30.296	6.50368	3.42628	15.357	2.09088
Tnfaip2	1.42879	8.68573e-05	0.00228569	up-regulated	56.577	47.7206	48.9332	56.0503	97.7918	174.938	277.721	149.973	174.559	27.1426
RGD1564899	-2.51588	8.75878e-05	0.00230167	down-regulated	0.202148	0.554279	0.38314	0.390089	0.557441	0.0621954	0.123302	0.0133266	0.0885544	0.0357938
Epgn	2.80754	8.83296e-05	0.00231791	up-regulated	1.67271	1.88163	2.44382	0.342348	0.192193	6.91556	15.7505	2.81196	16.7313	3.48014
Sult1b1	2.48574	8.91835e-05	0.00233703	up-regulated	6.40543	3.29851	11.2526	23.0995	10.2489	19.1574	53.3917	120.51	93.5012	3.14517
Osm	2.41077	8.93763e-05	0.00233881	up-regulated	1.21569	5.18522	4.03226	0.734586	1.98659	8.72746	6.98262	6.59852	29.8526	8.87344
AABR07006264.1	6.01634	8.96894e-05	0.00234372	up-regulated	0	0	0	0	0	0.534369	0.203727	0.140922	0.663297	0
Nat8	-2.8796	9.16689e-05	0.0023921	down-regulated	0.0720073	0.268949	0.332311	0.246064	0.234419	0.0235394	0.0349998	0.020175	0.00558592	0.0361254
Abcd3	1.24326	9.21186e-05	0.00240048	up-regulated	119.875	127.996	113.154	141.39	153.964	265.051	499.285	302.545	361.311	71.2419
Ebi3	2.14042	9.22478e-05	0.0024005	up-regulated	0.906382	2.03121	1.31825	2.13995	2.70482	11.7532	2.93703	9.35383	6.51558	4.20619
Prr15	2.82069	9.28223e-05	0.00241209	up-regulated	0.328873	0.196536	0.303547	0.653863	1.39183	3.68219	1.1456	10.7117	2.38538	0.515602
Pde3a	-1.37772	9.43173e-05	0.00244471	down-regulated	9.07975	31.619	41.206	21.8169	42.2221	7.55754	10.0859	8.33673	13.452	7.47293
FAM120C	-1.31503	9.44704e-05	0.00244471	down-regulated	6.22472	18.0071	14.7762	15.0938	20.6809	7.47207	8.62333	4.45791	5.56334	1.63061
Srgn	1.53411	9.50005e-05	0.00245214	up-regulated	29.4494	55.1423	64.1843	61.6719	39.0153	250.37	44.319	89.223	204.574	64.9186
Abcc9	-1.26078	9.50198e-05	0.00245214	down-regulated	18.9201	78.2681	82.2882	56.1794	67.8798	19.4949	23.7955	23.6917	28.7029	13.6712
Gpr171	2.4513	9.56263e-05	0.00246439	up-regulated	1.38764	3.10971	3.33293	2.45713	1.22818	35.8928	7.98126	4.22807	13.9131	0.826695
Klrk1	3.21794	9.72927e-05	0.00249981	up-regulated	0.341642	5.67584	2.17867	2.93776	1.91301	80.6803	3.89684	5.83901	25.7394	1.16551
Siglec8	3.39503	9.79045e-05	0.00250925	up-regulated	0	0.732067	1.11253	0.734245	0.609927	9.2105	1.9614	1.19118	16.971	1.44605
Aard	-3.26097	9.93334e-05	0.00254239	down-regulated	1.96582	2.93695	2.32869	1.20701	0.150581	0.302414	0.374707	0.064798	0.0717633	0.0580137
Cers4	-1.59272	9.99254e-05	0.00255151	down-regulated	8.96287	67	69.7701	35.3663	25.544	12.9193	12.3646	10.7498	15.6135	7.71783
Areg	2.52368	0.000100001	0.00255151	up-regulated	22.243	33.2313	17.7841	4.18996	2.58285	41.1268	202.548	45.8076	166.35	21.3232
Gale	1.40263	0.000100099	0.00255151	up-regulated	15.086	11.0771	11.3043	16.392	13.5916	32.5336	36.1519	40.171	51.0573	10.9714
Lrriq1	-2.70213	0.000102176	0.00260089	down-regulated	0.104641	0.500273	0.30731	0.299068	0.919778	0.119726	0.0339079	0.0586369	0.0405874	0.0262488
Fcer1g	1.66989	0.000102511	0.00260168	up-regulated	4.40422	15.1299	17.2428	20.1477	10.4572	70.6081	19.1425	19.2264	68.7728	15.8638
LOC100909434	-2.06238	0.000102625	0.00260168	down-regulated	0.419441	2.15671	2.82144	2.3932	3.10078	0.474193	0.594629	0.303591	0.835138	0.14467
Cobl	-1.3431	0.000104038	0.00263038	down-regulated	10.589	14.9144	18.7022	15.5376	27.3714	3.63152	6.68989	8.38526	4.15537	5.35692
Lag3	3.63904	0.000104191	0.00263069	up-regulated	0.539356	0.849756	0.921588	0.146229	0.606572	31.8652	0.826198	2.63768	3.13421	0.442784
Coro2b	-1.89933	0.0001052	0.00265147	down-regulated	3.57126	10.1905	11.3355	7.33547	6.35976	1.51537	2.31446	0.662647	2.7447	1.56623
Ttll7	-1.29722	0.000105298	0.00265147	down-regulated	9.72936	27.6255	29.5605	19.4831	44.7247	10.3576	10.3989	10.0047	11.175	4.76613
Il15ra	2.69195	0.000106383	0.00267158	up-regulated	0.82938	2.04087	0.982476	0.193996	1.49296	12.408	1.99192	12.603	5.75263	1.37066
Plscr1	1.24677	0.000108012	0.00270886	up-regulated	11.6322	13.3812	15.1685	17.5368	15.9165	43.5158	35.879	42.3037	27.1864	12.7279
Emb	1.21053	0.000108293	0.00271226	up-regulated	61.4613	61.7718	51.2889	64.2862	108.62	142.28	130.617	256.069	145.347	60.5768
LOC100362173	-4.35706	0.00010845	0.00271256	down-regulated	0.291104	0.69586	0.390818	1.04902	0.0947686	0	0.0943292	0	0	0
Gbp2	2.47466	0.000110557	0.00275826	up-regulated	7.19853	29.2648	30.354	35.5114	23.5667	347.171	27.5751	21.5324	245.307	20.4648
Ifit3	2.13157	0.000110573	0.00275826	up-regulated	2.23942	14.3093	16.9116	12.2655	5.74819	62.6765	17.8066	12.6453	95.921	15.9234
Sdcbp2	2.5625	0.000111518	0.00277813	up-regulated	0.427838	0.840084	1.14878	0.364554	0.318359	2.07794	1.54481	7.84304	3.07238	1.83979
Pvr	1.53575	0.000111831	0.00278221	up-regulated	21.0095	62.1456	62.0531	22.7395	31.806	60.8208	197.378	110.879	149.655	30.3469
Slc25a30	-1.13326	0.000112732	0.0028009	down-regulated	50.3615	56.9863	34.2541	62.7707	31.8727	24.8606	21.182	21.1412	20.6519	11.312
Kpna2	1.21682	0.000113018	0.00280428	up-regulated	23.8178	18.3717	24.8672	36.3576	23.6454	98.0866	48.5166	53.3863	54.495	22.0269
Nmur2	-5.28546	0.000113568	0.0028142	down-regulated	0	0.254151	4.69257	1.40044	5.10536	0	0	0.148945	0.0989734	0
Prlr	-3.57773	0.000115134	0.00284635	down-regulated	0.122505	4.37629	3.91066	1.69141	0.2836	0.266981	0.176428	0.152549	0.236525	0
Bicd1	-1.61022	0.00011517	0.00284635	down-regulated	2.573	7.11269	6.60568	6.14772	7.44566	1.20019	2.74992	1.1467	2.26913	1.12478
Cdh17	2.16086	0.000116268	0.00286968	up-regulated	1.35288	1.81909	1.55682	2.78585	1.06961	16.4267	10.5213	5.63159	4.7077	0.812048
LOC100364391	-3.5143	0.000116849	0.00288023	down-regulated	0.250336	1.58578	2.45342	1.71712	0.195592	0.196405	0.162238	0.112223	0.0310715	0
Bhlha15	3.67895	0.00011871	0.00292002	up-regulated	0.134351	0.262763	0.163974	0.0971331	0.0318093	6.97924	0.474928	0.342205	1.39468	0.0735303
P2ry10	2.74356	0.000118827	0.00292002	up-regulated	0.145834	1.07123	0.872887	0.489285	0.158254	10.7941	1.81148	1.28368	3.85396	0.26217
Gpr141	2.55708	0.000118933	0.00292002	up-regulated	0.162936	0.681596	1.13019	0.539912	0.495072	9.26793	1.51353	1.49128	3.40427	0.871928
RT1-CE14	1.46441	0.000119725	0.00293561	up-regulated	4.83905	5.42853	4.35006	4.86675	4.1825	23.0994	6.96908	6.12888	15.1208	7.86521
Card14	1.96942	0.000121104	0.00296554	up-regulated	0.727037	0.915305	0.911002	0.944387	0.770018	3.32104	3.36735	5.595	3.3569	0.534964
Lrp8	2.28201	0.000121629	0.00297451	up-regulated	1.51201	1.02453	1.32664	1.10068	1.59685	9.12275	10.3545	5.59065	7.21122	0.298646
Sncg	-2.05185	0.000123349	0.00300881	down-regulated	229.971	173.545	230.405	226.587	244.768	8.20505	93.972	15.498	33.0878	62.0383
Ncf4	1.87043	0.000123513	0.00300881	up-regulated	4.10694	11.5336	13.9578	11.4772	5.19844	58.4721	17.0865	14.0335	56.7497	10.864
Cd80	2.20918	0.000123515	0.00300881	up-regulated	0.517296	2.35289	1.5626	1.29989	1.42209	12.0253	6.4256	4.63796	8.11496	0.663225
Gpr132	2.22595	0.000124671	0.00303009	up-regulated	0.666462	1.1642	1.44536	0.981051	0.901243	9.82082	2.30911	1.6662	8.08117	1.18311
LOC108348047	1.48561	0.000127	0.00307764	up-regulated	3.1888	16.0921	12.0278	8.80549	15.8518	30.7433	30.7037	29.526	33.3909	13.484
Hmgcr	1.40532	0.00012758	0.00308509	up-regulated	23.0468	26.5323	23.2059	43.7526	16.4026	41.8698	97.0849	80.2873	102.08	16.9375
Gapdh	1.14765	0.000127801	0.00308509	up-regulated	427.355	368.668	398.116	426.181	535.982	813.092	563.449	1027.15	1106.67	651.595
Syt2	3.54832	0.000127802	0.00308509	up-regulated	0	0.0412346	0.277905	0.0171482	0.202166	1.28571	0.581326	2.53255	1.2204	0.138467
Pllp	1.32021	0.000130332	0.00313805	up-regulated	52.0899	42.6782	39.9558	49.6544	126.874	109.906	179.544	223.75	134.473	57.4569
Gucy1a1	-1.48625	0.000130839	0.0031462	down-regulated	10.076	22.2454	31.0858	23.5441	22.0311	8.45645	5.60074	3.39742	15.2416	2.81962
AABR07065789.1	8.89131	0.000132033	0.00317082	up-regulated	0	0	0	0	0	37.7989	0	1.17379	0	0
Cdh6	-2.07699	0.000132298	0.0031731	down-regulated	2.12599	10.4872	12.1263	5.4241	3.52058	1.28553	1.89549	0.661081	1.90662	1.09742
Fes	1.57579	0.000132664	0.00317782	up-regulated	5.41565	6.96942	7.44382	7.64825	3.6194	30.8553	10.0836	18.8345	24.6112	4.75831
S100a11	1.1043	0.000133052	0.00318302	up-regulated	1899.84	1304.72	1383.2	1809.12	1708.35	2992.08	3557.42	4040.18	4323.39	1459.93
Prf1	3.49981	0.000134312	0.00320906	up-regulated	0.126528	0.403271	0.905961	1.04817	0.219685	16.793	0.765331	0.921713	10.8361	0.380866
Selp	2.11607	0.000134839	0.00321753	up-regulated	0.517195	10.4623	5.3118	4.76866	1.75107	17.3975	12.3682	27.7933	23.3505	7.31711
Myd88	0.973266	0.00013668	0.00325732	non-significant	20.8467	30.3892	25.6156	24.9105	33.4039	47.0892	51.22	56.9747	59.4152	24.9304
Ffar4	2.14029	0.000137569	0.00327016	up-regulated	1.67569	0.906924	1.86765	2.01152	2.71729	9.30201	9.99917	5.74022	13.2247	1.2055
Cd55	1.98139	0.000138327	0.00328399	up-regulated	11.017	28.7818	36.0813	25.6994	68.3919	32.1953	53.4671	310.62	118.828	55.1789
Lat	2.47059	0.000138783	0.00329063	up-regulated	2.5414	2.78081	2.78721	4.69697	2.61023	48.4901	6.58812	3.12901	20.4367	4.02253
Usp44	3.38919	0.000141529	0.00334416	up-regulated	0.0770165	0.0368202	0.0413589	0.0765618	0.0401162	1.83287	0.319441	0.31073	0.573552	0.0309108
P2rx4	1.02693	0.000141944	0.0033486	up-regulated	24.9774	24.5322	27.7631	28.0678	28.2339	67.7911	59.4285	45.229	60.1855	21.7164
Tent5c	1.7599	0.00014318	0.00337349	up-regulated	4.19525	10.5497	8.1417	6.29702	5.27372	57.8719	9.78966	7.906	14.6503	13.6425
Slc27a6	-2.73346	0.000144338	0.00339346	down-regulated	1.16327	8.9063	9.4383	7.75964	1.38308	0.969979	1.1363	0.0944711	1.38106	0.33832
Serpine1	1.86625	0.000144391	0.00339346	up-regulated	57.6254	141.543	86.9051	13.8451	29.5503	128.715	214.53	290.507	352.367	123.79
Mtcl1	-1.1243	0.000144855	0.00339385	down-regulated	9.26429	15.0016	11.9422	12.6946	13.0123	3.32692	7.23751	6.13819	4.8273	3.43957
Ifi47	2.08978	0.000145022	0.00339385	up-regulated	4.27894	9.95488	10.3804	14.512	9.96482	103.732	14.4458	13.4274	64.6827	4.40324
Cby3	-3.7757	0.00014534	0.00339385	down-regulated	1.41561	0.549884	0.380102	1.37207	1.61298	0.323937	0.0458714	0	0	0
LOC102547241	-2.64501	0.000146127	0.00340385	down-regulated	0.56492	1.33505	1.5858	1.42949	1.27064	0.302193	0.199698	0	0.175293	0.15459
Gsta2	5.68322	0.000146291	0.00340385	up-regulated	3.57528	4.05343	1.70055	0.0812382	0	14.0252	528.952	2.47282	2.02862	4.91982
Ar	-2.9176	0.000147403	0.00342121	down-regulated	0.106334	10.5486	12.7767	9.36556	4.62481	1.2792	0.689127	0.309843	1.87412	0.309411
Capn9	-2.27071	0.00014846	0.00344146	down-regulated	1.80296	1.42224	0.847187	1.64893	1.97215	0.141454	0.373906	0.444534	0.223781	0.217086
Ndc80	2.72958	0.000149045	0.00345075	up-regulated	0.532042	0.397438	0.612245	0.557235	0.593848	13.2059	1.45311	1.04347	0.990548	0.819828
Gde1	1.0994	0.000151091	0.00349317	up-regulated	257.95	195.931	179.365	247.597	258.605	333.615	634.511	517.171	469.396	270.995
Zdbf2	-2.58109	0.000151251	0.00349317	down-regulated	0.0879218	0.394068	0.752493	0.273134	0.479432	0.0287418	0.11396	0.0739018	0.0545638	0.0220548
Adcy9	-1.20897	0.000151841	0.00350246	down-regulated	6.77159	18.064	17.621	12.3354	16.0573	5.84059	5.92876	3.58707	6.75944	4.08029
Nek2	3.22999	0.000152163	0.00350556	up-regulated	0.266053	0.26499	0.396873	0.367337	0.327205	12.4082	1.03454	0.828253	0.440297	0.41526
Ctrc	2.07722	0.000153232	0.00351787	up-regulated	1.55584	1.42201	2.33452	0.9098	0.893829	5.68445	7.82923	4.15403	7.15643	3.21404
Aurkb	3.34155	0.000153262	0.00351787	up-regulated	1.0709	0.490191	0.764743	0.702166	0.178023	27.3806	1.59478	2.83446	2.60181	0.457242
Csf2rb	2.15441	0.000155348	0.00356137	up-regulated	1.0587	9.9982	14.3736	6.77424	11.9029	47.556	26.9424	54.145	52.34	2.6183
Tcim	1.49287	0.000155873	0.00356904	up-regulated	130.096	86.9444	57.2396	44.1743	48.3231	209.673	255.299	177.939	331.815	71.4294
Cenpw	3.29162	0.000156204	0.00356929	up-regulated	0.493386	0.131044	0.441592	0.490474	0.0713872	11.577	0.56845	2.08892	1.36086	0.770085
AABR07011057.1	-2.67275	0.000156266	0.00356929	down-regulated	0.361906	0.976731	0.877703	2.44875	0.729711	0.061062	0.0907909	0.209339	0.0869407	0.187422
Ckap2	2.46363	0.000156617	0.00357013	up-regulated	1.29168	1.42507	1.60073	1.58037	0.603801	23.343	3.02647	3.74894	2.79536	2.09361
Cytip	2.25918	0.000156685	0.00357013	up-regulated	2.55814	13.0811	9.8429	9.4643	2.88475	94.6614	14.4252	13.9506	43.7318	6.50959
Ska1	3.80242	0.000158178	0.00359976	up-regulated	0.42665	0.109272	0.163655	0.12118	0	9.84279	0.711007	0.853848	0.643029	0.672717
Cx3cr1	2.31752	0.000158406	0.00360055	up-regulated	1.14729	2.13687	2.02804	3.5166	1.1703	21.7281	4.89495	2.97876	18.3104	0.901752
Sphk1	2.37278	0.000159989	0.00362788	up-regulated	3.84557	1.99116	2.53481	2.15295	7.159	6.75308	5.97416	57.3034	8.58122	5.22371
LOC103689942	2.97943	0.000160094	0.00362788	up-regulated	0.196203	2.38411	1.31704	0.325074	0.170329	3.84834	1.94971	6.85318	14.368	3.64202
Lyz2	2.29301	0.000160191	0.00362788	up-regulated	33.7011	384.067	242.057	188.838	249.816	2198.85	159.589	396.783	1909.52	266.584
Treml2	2.73221	0.000160394	0.0036281	up-regulated	0.152564	1.08105	0.819291	0.48749	0.326383	8.5925	0.762739	1.13581	6.53296	0.907546
Scube1	-1.78256	0.000160819	0.0036333	down-regulated	3.6516	21.4701	28.2442	15.8551	8.26005	7.2239	2.52684	3.78879	6.41105	1.02827
Gpr137c	-2.45654	0.000163438	0.00368182	down-regulated	0.985505	2.05552	0.882051	1.84412	2.28984	0.707497	0.150279	0.129938	0.287812	0.0775559
RT1-M2	3.27916	0.000163558	0.00368182	up-regulated	0	0.466226	0.261848	0.775554	1.01592	4.80925	9.93152	0.874341	6.84745	0.419356
Itpkb	-1.25943	0.000165426	0.00371515	down-regulated	20.0568	75.1825	86.7862	49.1473	40.2517	27.4225	24.6665	15.002	23.842	10.5884
Clec2d2	2.92228	0.00016647	0.00373388	up-regulated	0.141288	0.506604	0.948419	0.337089	0.147187	8.22133	1.31854	0.696714	4.59456	0.482003
Plat	1.82606	0.000168167	0.00376743	up-regulated	104.014	167.955	87.5332	97.1618	283.759	146.193	208.958	1094.81	681.101	198.084
Igf2	-1.53691	0.000169083	0.00378341	down-regulated	32.0643	14.9776	25.1519	15.9662	7.58934	6.8412	6.03335	5.7772	8.35587	4.26524
Kif11	2.72998	0.000171268	0.00382772	up-regulated	0.684983	1.16341	1.45202	1.43356	0.563356	26.8118	1.69392	2.39393	2.64008	0.994775
S100a4	1.10895	0.000172586	0.00385199	up-regulated	632.714	721.289	630.98	684.147	375.617	1470.81	1370.53	1412.09	1019	735.614
RT1-A	1.70862	0.000172766	0.00385199	up-regulated	12.2405	20.1318	12.1008	18.0404	10.8674	125.258	23.3238	20.5638	53.919	10.4085
Themis	4.07742	0.000173663	0.00386736	up-regulated	0.0193919	0.139064	0.0260344	0.0578324	0.0252521	3.25838	0.289053	0.304261	0.782245	0
Haao	3.32027	0.000181002	0.00402122	up-regulated	0	0.0690592	0.0775718	0.172317	0	1.4733	0.524244	0.582798	0.53787	0.115951
Iapp	-4.21327	0.000182034	0.00403934	down-regulated	0.39714	0.355998	1.53288	0.197398	0.646442	0	0.128689	0	0	0
Tbx21	3.21403	0.000184009	0.00407832	up-regulated	0.253038	0.302433	0.242652	0.305446	0.188288	8.29549	0.468538	0.76973	2.66958	0.108811
F2rl1	1.37828	0.000186354	0.00412435	up-regulated	6.21014	9.55568	6.45598	5.66024	9.14327	9.91425	30.4956	22.6318	16.9355	8.40685
Olr300	5.51755	0.000186527	0.00412435	up-regulated	0	0	0	0.0135776	0	0.803684	0.141626	0.0306142	0.186477	0
Trib3	2.31605	0.000188435	0.00416122	up-regulated	0.615417	0.707261	1.58888	0.588254	0.523988	1.20709	3.19071	5.35852	3.08478	3.68124
Doxl2	-3.30426	0.00018864	0.00416122	down-regulated	0.190303	0.318433	0.408783	0.340524	0.644311	0	0.0739989	0	0.0944811	0
RGD1559441	-2.10701	0.000189724	0.0041802	down-regulated	0.336875	0.718992	0.823771	0.55615	0.517012	0.204518	0.140349	0.0674183	0.104531	0.0845035
Thra	-1.32056	0.000190956	0.00419686	down-regulated	9.63892	40.52	44.2713	29.1439	31.1337	12.2601	7.94371	9.53391	16.5477	7.02132
Arrdc3	1.17545	0.000191379	0.00419686	up-regulated	52.5312	59.0782	52.1271	65.4954	156.801	172.816	181.533	201.787	155.164	69.0278
Htr1d	-3.06634	0.000192353	0.00420627	down-regulated	2.69155	1.95815	0.418957	3.56755	2.38741	0.204029	0.505605	0	0.193665	0.234839
Cntn4	-3.81332	0.000192484	0.00420627	down-regulated	0.100398	0.0719979	0.33697	0.159689	0.183033	0	0	0	0.0498452	0
Pttg1	3.27712	0.000193289	0.00421366	up-regulated	0.925497	0.73744	1.13897	1.07337	0.200863	24.6071	0.599795	1.98801	2.05812	6.19084
Sell	2.94595	0.000193343	0.00421366	up-regulated	0.237649	5.79053	5.82269	0.397322	0.45013	29.9946	4.48744	6.1984	33.9011	11.2398
Dsc1	-4.81422	0.00019384	0.00421619	down-regulated	0.0230665	0.275692	0.185805	0.183442	0.0600741	0	0	0	0	0.0115722
Dgkb	-1.74087	0.000194901	0.00423433	down-regulated	2.46039	4.0223	5.0022	3.22601	1.58354	1.21108	1.03552	0.824052	0.719575	0.581707
Alpg	-2.45382	0.000197488	0.00427068	down-regulated	9.79299	16.9156	20.3515	7.30138	1.89975	1.00864	1.10849	1.55983	1.16554	2.89399
Furin	1.31196	0.000199388	0.00430351	up-regulated	40.3404	39.1818	43.437	39.3109	57.0117	94.2953	88.1887	209.658	98.536	25.0264
B4galnt1	2.64845	0.000199467	0.00430351	up-regulated	0.101819	0.869248	1.1912	0.578388	0.643999	10.9174	2.14928	2.75496	4.026	0.379464
Ly49i5	7.05651	0.000199793	0.00430557	up-regulated	0	0	0	0	0	2.64475	0	0.137379	0.380366	0
Aatk	-1.68838	0.000200996	0.00432651	down-regulated	4.35152	8.30833	7.69866	5.00403	8.71588	1.49485	1.51761	0.929905	3.24979	1.67434
Ephx4	-5.50054	0.000201904	0.0043375	down-regulated	0.316091	0.125931	0.212182	0.0523708	0.137204	0	0	0	0	0
Dcx	-4.87205	0.000201971	0.0043375	down-regulated	0.193234	2.62933	3.14634	2.66961	0	0.077746	0	0	0.110696	0.0497148
Ms4a7	2.30923	0.000202631	0.00434669	up-regulated	1.52395	4.92461	6.44096	8.92136	1.02899	41.4782	15.4364	12.3033	35.8685	3.2281
Sik1	1.74525	0.000202935	0.00434752	up-regulated	44.5974	131.797	67.2539	21.6821	25.3282	158.609	242.099	73.2728	269.125	131.476
Hcst	2.58012	0.000203368	0.00434752	up-regulated	0.659909	4.41688	3.45521	3.60807	5.67158	58.6774	7.95472	5.17702	20.2311	5.29713
Klrc3	2.42846	0.000203757	0.00435086	up-regulated	1.30912	1.80277	2.5981	2.31987	1.1859	20.0952	7.3775	6.69789	14.977	0.42833
Mlf1	3.26855	0.000205174	0.0043761	up-regulated	0.0748873	0.0895059	0.502695	0.14889	0	0.783386	1.16479	2.68569	2.74201	0.262992
Col28a1	-2.01101	0.000206092	0.00439068	down-regulated	6.60641	19.0498	19.0038	13.9406	3.89238	1.20569	2.23267	1.79421	2.61589	3.87355
Prdx1	0.971282	0.000209093	0.00444954	non-significant	588.492	614.917	712.373	753.266	578.694	1273.87	1206.48	1238.84	1418.1	652.21
Lrrn2	-2.80603	0.000212494	0.00451676	down-regulated	1.50845	1.66057	1.10584	2.17039	2.09352	0.0259534	0.591702	0.0222441	0.172446	0.219067
Cyp3a18	-2.82745	0.000212797	0.00451806	down-regulated	10.1373	6.75758	3.73598	8.82597	11.1012	0.231034	4.15082	0.346524	0.191886	0.531845
Pik3r5	2.1949	0.000213129	0.00451997	up-regulated	0.386521	2.47486	2.07567	1.18016	1.74366	14.3322	3.79323	5.41478	9.45786	0.983422
Tdo2	-5.27121	0.000214098	0.00453538	down-regulated	0.571609	0.403704	0.0697641	0.0516577	3.01122	0	0	0	0	0.0521402
Tnfrsf18	2.53766	0.000214418	0.00453701	up-regulated	0.628641	0.982543	1.00628	0.384572	0.251881	8.97895	3.35329	2.14069	4.32146	0.436685
Sla	2.25731	0.000215729	0.00455959	up-regulated	1.54143	10.4957	7.39975	6.15253	4.86603	76.1952	11.473	15.4167	34.0318	2.71834
Gnao1	-1.16784	0.00021739	0.00458433	down-regulated	8.62122	19.6528	21.1857	18.9593	26.4484	5.83908	9.80216	7.33729	6.0431	6.10657
Gpr84	3.76618	0.000218791	0.00460746	up-regulated	0.113837	0	0.15283	0	0	1.63739	0.2951	0.701684	1.27163	0.114221
Cldn18	6.42153	0.00021898	0.00460746	up-regulated	0	0	0	0	0	0	0.287711	0.298523	0.854081	0
Bub1b	3.56793	0.000219617	0.00461566	up-regulated	0.360526	0.203482	0.537798	0.258842	0.104328	15.963	0.636044	0.808097	0.683651	0.180872
Gsta2	4.15716	0.000220551	0.00462794	up-regulated	2.91173	2.23722	1.95455	0.103377	0.270832	8.43069	134.384	1.74816	3.03319	2.81724
AABR07029741.1	2.74349	0.000220697	0.00462794	up-regulated	4.05083	0.80693	4.07879	2.01346	0.879161	18.5391	10.0635	26.4824	8.37975	10.8387
RGD1560925	3.21543	0.000221649	0.00463749	up-regulated	0.142019	0.0848713	0.095333	0	0.0924684	0.789249	0.414179	0.278537	1.23391	0.783748
Ctxnd1	-3.03476	0.000222361	0.00464719	down-regulated	0.185295	0.953533	1.60315	0.60377	0.100537	0.0269214	0.0266857	0.0576843	0.217209	0.0413159
Ksr2	-1.6875	0.000222936	0.004654	down-regulated	5.7649	8.78029	5.83604	10.0058	6.28626	1.62281	5.9674	1.91806	1.39546	0.321355
Tdrd1	-3.12852	0.000224719	0.004686	down-regulated	0.880262	0.196391	1.05573	2.03015	0.0917017	0.0306943	0.121702	0.10523	0.0728381	0.0824356
Irf5	1.25759	0.000225134	0.00468942	up-regulated	5.68704	8.53011	9.12851	13.0465	6.68949	24.9897	23.3776	18.7706	24.9925	5.24225
Ethe1	1.0301	0.000228613	0.00475528	up-regulated	67.3434	59.9994	46.8573	81.338	69.4825	98.9456	162.189	126.31	145.13	71.1925
Crlf1	4.02733	0.000228805	0.00475528	up-regulated	0.472153	0	0.598666	0.208607	0	1.20048	1.01997	1.76384	2.01855	8.55381
Idh1	1.07474	0.000230405	0.0047832	up-regulated	128.744	211.896	171.706	230.931	264.313	478.805	571.75	440.283	371.551	116.795
Cacng6	5.82249	0.000231962	0.00480806	up-regulated	0	0	0	0.0305818	0	1.9711	0	0.172386	0.343649	0
Aox1	-1.80763	0.00023213	0.00480806	down-regulated	1.52635	9.47022	12.8476	5.5774	15.9484	1.76427	2.54558	1.33113	1.69405	2.54556
Alox15	5.30845	0.000232374	0.00480806	up-regulated	1.03213	7.93035	4.23125	2.93154	1.12803	2.21724	2.05448	1.36329	0.73204	337.779
Havcr1	3.84255	0.000234273	0.004842	up-regulated	0.0447567	0.401202	0.0600875	0.088985	0.058282	7.57889	0.464094	0.250799	1.08326	0.134724
Ptprc	2.24459	0.000234849	0.00484588	up-regulated	1.28288	11.066	10.0944	6.95199	3.3778	81.261	12.8078	10.7481	40.7979	3.51945
Ptpn18	1.32804	0.000235359	0.00484834	up-regulated	10.9667	18.5707	16.6466	20.668	29.5389	72.7937	30.0651	39.6435	72.3563	10.7985
Adam22	-1.97119	0.000238231	0.0049021	down-regulated	0.814321	5.36492	4.50635	2.96164	2.88378	0.805103	1.22282	0.678905	0.924446	0.239144
Ceacam19	3.92989	0.000238773	0.00490583	up-regulated	0	0.0259143	0.174652	0	0	0.113405	0.786885	0.680379	1.21101	0.152286
Samsn1	1.9458	0.000238937	0.00490583	up-regulated	1.09591	6.66309	6.87671	6.08665	4.59149	32.056	6.97883	14.0443	29.7476	5.73712
C6	-2.45776	0.000239383	0.00490958	down-regulated	1.58915	49.0699	90.5659	9.36269	30.6041	8.73138	2.11648	5.45737	6.35162	4.60804
Akr1c14	-1.61412	0.000240817	0.00493357	down-regulated	5.33117	32.5568	36.0878	26.7998	12.3937	7.39669	13.1218	4.67918	5.96226	2.63519
Idi1	1.60507	0.000241845	0.00494922	up-regulated	33.3058	27.3873	35.7964	57.4964	10.0678	61.5734	143.784	75.8036	180.242	25.9886
Wdfy4	2.4867	0.000243247	0.00497246	up-regulated	0.347646	2.55386	2.50439	2.92069	0.817074	29.5813	5.44022	2.58476	11.3346	0.65085
Sh2b2	1.77669	0.000244627	0.00499521	up-regulated	0.520804	0.904062	1.43169	1.72577	0.742778	3.6969	3.48773	4.16912	3.40139	1.59258
Ncaph	2.574	0.000245126	0.00499658	up-regulated	1.31652	0.854748	2.02932	1.64805	1.01592	29.7329	2.82296	3.91632	3.00585	1.23943
Gsta4	1.61916	0.000245975	0.00500631	up-regulated	128.079	160.723	108.938	104.513	82.8881	417.803	876.962	271.413	200.859	55.5227
Chrnb3	-4.48726	0.000246573	0.00501302	down-regulated	0.0673584	1.38875	0.881702	0.435245	0	0.0440392	0	0.0188725	0.0418023	0
Diras3	-1.88606	0.000247904	0.00503461	down-regulated	4.68164	7.33261	9.98046	7.76094	4.00286	1.19408	1.43368	0.763959	2.04336	1.90996
Arhgap25	2.11467	0.000249902	0.00506649	up-regulated	0.664259	1.99762	2.62743	1.43428	1.15333	15.8028	2.53666	1.79308	10.266	1.76301
Tacr3	-3.5115	0.000250016	0.00506649	down-regulated	0.142282	1.36046	5.51227	3.9806	0.423496	0.159471	0.210766	0	0.428885	0.0815792
Dusp2	2.29421	0.000251657	0.00509421	up-regulated	3.02835	4.13657	6.643	1.02141	1.54923	32.5984	26.6704	4.81817	12.0146	4.01527
Dhrs7c	-4.66249	0.000253316	0.00512225	down-regulated	2.46799	0.82962	1.812	0.613355	0	0	0	0.0864353	0	0.0773855
Scart1	3.66607	0.000256349	0.00517239	up-regulated	0.237854	1.13714	0.585432	0.932661	0.137658	17.3307	2.03818	0.133284	18.5989	0.21214
LOC497796	3.30906	0.000258031	0.0052007	up-regulated	0	0.932076	1.42768	2.14953	0.369276	25.3079	6.89182	1.35071	10.4273	1.49383
Myo1g	2.19904	0.000259111	0.00521619	up-regulated	1.06653	4.75692	3.6495	3.09021	1.71064	31.3447	8.98557	4.24181	18.0323	1.27895
RGD1563400	2.20171	0.000259358	0.00521619	up-regulated	0.853246	3.83586	4.63412	2.75668	2.97975	34.4349	2.65174	4.88991	20.1819	2.79215
Igdcc4	-1.21186	0.000259842	0.0052203	down-regulated	15.3027	29.396	26.3507	32.5195	18.0649	10.416	15.1246	4.97082	14.8262	3.69478
Gli1	-1.60598	0.000262374	0.00526551	down-regulated	7.35921	7.17476	13.4267	7.62058	8.52344	2.40574	5.33494	1.42747	3.51314	1.04135
AABR07030771.1	3.2195	0.000262923	0.00527087	up-regulated	0.313681	1.27471	2.82156	0	0.571863	14.7662	3.90317	1.86321	17.637	4.15459
Fgf23	5.67169	0.000264294	0.00529268	up-regulated	0	0.119887	0	0	0	0	0.260025	4.72144	0.290498	0.570324
Lama1	2.24461	0.0002659	0.00531471	up-regulated	0.929133	0.587334	0.698541	0.344828	0.268869	1.73872	1.05443	1.94376	1.6504	4.01914
Zfp111	-1.3694	0.000265963	0.00531471	down-regulated	6.09886	10.2099	8.26795	7.41564	11.6412	4.41608	2.47195	2.40454	3.18081	2.17272
Spata25	-2.99225	0.000267869	0.00534708	down-regulated	0.221776	0.629538	0.818792	0.661401	0.288796	0.108749	0.0359321	0.0310686	0.0344083	0.0556316
Abca6	-2.71764	0.000272217	0.00542349	down-regulated	0.351316	0.538562	0.543428	0.151844	1.54152	0.0399464	0.0593949	0.188304	0.0379174	0.0613051
Cd53	1.8719	0.000272278	0.00542349	up-regulated	6.04406	42.6025	42.8951	39.0544	27.1096	257.126	66.2211	50.4843	153.659	16.7421
Cstb	0.968665	0.000273599	0.00544401	non-significant	148.731	148.377	162.436	189.815	234.003	262.243	418.284	336.598	348.491	181.907
Ccnb2	3.1326	0.000276304	0.00548891	up-regulated	1.08043	1.01659	1.11104	0.548454	0.478956	31.472	0.983267	3.11733	1.56928	1.10715
Ngb	-2.29024	0.000276443	0.00548891	down-regulated	39.2329	48.9941	47.7862	27.7177	8.47297	3.43479	4.77909	1.94458	3.58935	11.7033
Cemip2	1.28786	0.000277709	0.00550819	up-regulated	12.1443	16.2795	16.186	18.5804	26.7115	41.0513	41.897	72.9945	42.7169	7.79786
S1pr4	2.21828	0.000278441	0.00551108	up-regulated	0.387826	1.53322	1.76227	0.860042	1.0489	10.9617	2.08807	3.17625	3.85092	2.78383
Sox10	-1.95359	0.00028024	0.00554075	down-regulated	3.73789	3.41127	4.57089	3.49979	7.58418	0.644115	0.901375	0.58453	1.33069	1.2211
Zkscan8	-1.33167	0.000282351	0.00557659	down-regulated	7.59042	10.7151	9.57524	14.7347	15.9224	5.15151	6.04247	6.63124	3.31966	0.819579
Fcgr3a	3.53245	0.000286756	0.00565162	up-regulated	0.831015	2.06287	1.97387	3.36798	0.665934	68.2913	0.704275	2.4358	30.0707	0.641404
Nlrc4	1.93467	0.000287486	0.00566006	up-regulated	0.573897	2.637	2.14021	1.77492	2.32501	11.8235	4.52928	4.83098	11.3654	1.26684
Fmnl1	1.81725	0.00028871	0.00567816	up-regulated	2.80521	9.73265	10.7341	6.53696	4.25929	56.3435	10.3928	10.6535	31.7168	5.1052
Trpa1	2.59742	0.000289953	0.00569662	up-regulated	0.935718	1.13253	0.127214	2.35492	0.971704	10.2531	7.16956	3.49117	12.0551	0.320884
Rufy4	2.68279	0.00029084	0.00570805	up-regulated	0.0352765	0.295139	0.3552	0.105205	0.482337	2.5601	0.480101	0.652329	2.73655	0.707916
AABR07007068.1	-1.96784	0.000296348	0.00581003	down-regulated	5.60308	12.7827	12.6562	10.0219	10.4918	0.802186	4.98301	2.65847	3.68029	0.451404
Cenpa	3.05479	0.000297091	0.00581257	up-regulated	0.211332	0.291445	0.130948	0.307047	0.0952601	6.77033	0.305526	0.783409	0.786911	0.146802
AABR07017610.1	6.38367	0.000297099	0.00581257	up-regulated	0	0	0	0	0	2.6421	0.98211	0	0.47023	0
Trim30c	3.40269	0.000297731	0.00581883	up-regulated	0.0373481	0.491025	0.0501411	0.222765	0.145903	6.10458	0.242045	0.544138	2.61912	0.224846
Calhm6	3.16809	0.000298401	0.00582584	up-regulated	0.324466	2.22987	0.544508	1.12893	0.79222	31.0781	1.57709	1.81818	9.06128	0.651126
Snap25	2.6915	0.000299546	0.00584208	up-regulated	0.275135	0.211399	0.31661	1.17219	0.358279	1.74745	1.29911	8.63377	1.04888	0.867633
Lrrc25	1.9544	0.000303883	0.0059205	up-regulated	0.661802	2.96343	2.81564	1.58451	1.37159	12.871	3.50369	4.52329	12.1594	1.42161
Ptgr1	1.14918	0.000309034	0.00600832	up-regulated	66.171	70.305	58.36	77.1324	118.11	187.352	294.151	172.445	104.74	53.8981
Ms4a6e	2.17319	0.00031137	0.00604745	up-regulated	0.541547	2.99079	3.38452	5.9961	11.9884	45.1006	14.1838	17.1194	21.5556	3.20406
Muc5b	-7.65077	0.000313824	0.00608878	down-regulated	0	0.00787012	14.0339	0.0130917	0	0.0172205	0.00853485	0.0147593	0	0.013214
Snx31	-1.17831	0.000316676	0.00613773	down-regulated	454.709	574.48	330.659	806.552	528.944	166.064	417.375	242.57	196.126	88.0647
Kif23	1.4134	0.000320126	0.00619816	up-regulated	14.807	14.0449	12.8063	23.7191	13.2707	66.0942	39.8926	47.2041	48.1518	5.08066
Drp2	-1.92663	0.000320948	0.00620765	down-regulated	0.664259	3.09888	3.57676	2.42124	3.6646	0.644439	0.314769	0.648391	1.19681	0.286669
RGD1565071	-3.90225	0.000324034	0.00626086	down-regulated	0.0363479	0.514078	0.211459	0.168622	1.3253	0.00792146	0	0	0.0601528	0.0364708
Ddit4l	-2.43804	0.00032614	0.00629504	down-regulated	1.01805	2.39668	1.78093	1.34938	8.65719	0.322717	0.259911	0.276593	0.804102	0.495267
Plac1	2.56142	0.000326932	0.00630382	up-regulated	0.407534	0.354245	0.198956	0.368298	0	2.56758	1.8488	1.5778	1.42551	0.520433
Spi1	1.62417	0.00033156	0.00638646	up-regulated	2.74408	7.39849	9.4528	9.8542	5.95554	35.6871	13.3999	9.15451	32.8975	8.04663
Aldh1a7	3.9679	0.000338874	0.00652062	up-regulated	0.201149	0.320553	0.945173	0.583221	0.283763	0.635641	35.2624	0.713867	0.457717	0.201829
Ly6d	4.74584	0.000339851	0.00653146	up-regulated	0.244139	0	2.29436	0	0	16.76	2.29421	4.37778	45.3019	0.489929
Ly49s6	3.70093	0.000340138	0.00653146	up-regulated	0.153934	0.0459957	0.103331	0.0892646	0	4.26054	0.133015	0.230022	0.81201	0.154454
Ank2	-1.63297	0.000340486	0.00653146	down-regulated	0.584548	6.8199	6.81459	5.39247	3.56155	1.44808	1.31723	1.56867	1.8571	0.497739
Nqo1	1.43422	0.000343654	0.00658547	up-regulated	304.727	185.434	178.278	134.969	173.595	314.32	1211.04	434.245	392.564	236.616
Orai2	1.40547	0.000348015	0.00665976	up-regulated	1.92501	2.63477	4.16837	4.90757	3.8814	12.3016	5.89973	11.2393	12.224	1.8069
Pak3	-3.68406	0.000348244	0.00665976	down-regulated	2.83438	14.7656	8.3978	21.3947	12.2436	0.102242	4.2312	0.0438144	0.0485241	0.0784541
Cd207	3.37803	0.000348956	0.00666656	up-regulated	1.6066	0.568954	0.0798858	0.828134	0.929825	1.51725	35.748	5.46833	2.4003	0.537344
Kcnk5	1.7011	0.000349581	0.00666795	up-regulated	2.31835	2.5135	2.41514	5.32718	4.3552	8.9454	11.8227	10.9466	19.5608	1.42368
A2ml1	3.42489	0.000349743	0.00666795	up-regulated	0.0344256	0.0822913	0.0924351	0.0342223	0.056036	0.281345	0.70278	1.88084	0.299101	0
Obsl1	-1.40117	0.000350404	0.00667374	down-regulated	5.51203	11.1025	12.363	9.75102	9.86581	2.30681	3.54851	1.56692	4.67001	3.12156
Wnk2	-1.64146	0.000351413	0.00668615	down-regulated	5.31471	20.2026	21.1363	13.4762	11.6299	2.54052	3.35499	2.89387	2.37259	5.7603
Cdk1	2.1871	0.000352994	0.00670405	up-regulated	5.72822	2.9397	5.82206	6.91693	3.53998	73.2099	8.59919	11.1348	10.1626	7.30626
Chrna6	-6.53281	0.000353071	0.00670405	down-regulated	0	1.07591	0.537124	0.19886	0	0	0	0	0	0
RGD1566134	-3.81377	0.000354843	0.00673085	down-regulated	0.116034	0.0369825	0.0830824	0.0384496	0.0705126	0	0.0100265	0.00866943	0	0
Klrc1	3.34668	0.000360256	0.00682659	up-regulated	0.113689	1.155	2.13684	0.904143	0.148045	21.4072	4.12605	6.30698	12.6999	0.114074
Slamf9	2.15674	0.000367983	0.00696596	up-regulated	0.86899	6.60942	6.25748	7.89253	1.95457	31.2998	12.4922	13.3689	36.2795	4.43891
Nuggc	6.30164	0.000369811	0.00699348	up-regulated	0	0	0	0.0633622	0	4.85485	0	0.0714331	1.12734	0
Klhl33	-2.33874	0.000372322	0.00702674	down-regulated	0.250408	1.71022	0.864467	1.05795	0.652159	0.187106	0.115917	0.0801821	0.377404	0.0538403
Daam2	-1.46817	0.000375528	0.00708009	down-regulated	3.0401	13.2937	10.9003	7.1856	7.3794	2.60614	2.41665	2.9439	4.00134	1.40999
Acadsb	-1.08125	0.000381219	0.00718014	down-regulated	28.2954	58.5254	56.9172	75.6116	91.4161	20.1195	26.6554	22.9999	28.1382	22.3736
Hmcn2	-1.86923	0.000382731	0.00720136	down-regulated	2.22967	28.2481	28.9583	16.5921	6.36123	2.15447	3.26158	4.42976	3.36766	4.36982
Reep6	-1.30505	0.000383459	0.0072078	down-regulated	23.5314	18.7499	16.0176	40.7316	31.3951	9.71679	12.5212	11.0578	6.25131	6.64835
Fgr	2.20627	0.000385148	0.00723227	up-regulated	0.878382	7.07598	7.19348	3.70235	2.56217	38.1788	7.19545	5.47338	37.8095	4.23049
Tfpi2	2.42289	0.000386423	0.00724891	up-regulated	1.47574	4.92013	6.41296	4.32388	3.53998	3.3008	11.2754	64.2844	8.72458	8.88441
Tshz2	-1.25045	0.000388459	0.00727291	down-regulated	7.38487	37.9959	37.5691	33.0254	36.0485	9.33102	11.1852	11.7171	16.8001	6.24425
Epsti1	2.09016	0.00038848	0.00727291	up-regulated	1.33068	7.68145	7.86811	9.82264	6.41504	69.6741	10.0183	10.3123	34.4732	5.99408
Ffar2	2.03345	0.000390655	0.00730419	up-regulated	0.920148	0.507585	0.633503	0.867807	1.68979	6.44788	3.33332	2.14178	5.03686	1.04163
Il22ra2	2.47148	0.000390933	0.00730419	up-regulated	0.385408	0.397828	0.376308	0.243812	0.912502	1.99294	7.03911	1.21727	2.23962	0.246089
Nusap1	3.01393	0.000393079	0.00733695	up-regulated	0.968779	0.914125	0.638901	1.25029	0.531174	29.7583	1.4099	2.43813	0.991484	0.801519
Adora2a	1.81823	0.000393812	0.00734329	up-regulated	1.37689	1.64567	1.42194	1.15818	1.74701	7.66338	1.96771	7.20118	4.62302	2.28487
Adamts1	1.7026	0.000397046	0.00738951	up-regulated	49.6757	179.109	171.209	25.2151	76.5928	176.637	237.854	241.154	309.235	334.726
Cd24	1.37639	0.000397081	0.00738951	up-regulated	138.875	117.713	114.133	142.356	260.937	341.989	390.381	440.319	703.617	60.3873
Jcad	-1.102	0.000404608	0.00750715	down-regulated	10.6327	26.1994	27.7783	22.3007	38.6977	8.25644	10.5385	8.28119	12.8982	8.468
Gabrb3	-5.387	0.000405137	0.0075095	down-regulated	0.0332833	0.139231	0.268104	0.0330868	0.0650119	0	0	0	0	0
Samd5	-2.36907	0.000406535	0.00752044	down-regulated	0.797166	9.05139	7.15266	6.69628	2.38755	1.68518	0.947148	0.2978	1.68204	0.159972
Epyc	-3.73008	0.000407062	0.00752044	down-regulated	0.105617	3.88171	4.43109	2.28361	0	0.276212	0.136897	0.118367	0.131091	0.0529872
Kbtbd11	-1.07996	0.000407337	0.00752044	down-regulated	18.0625	10.6586	11.4191	14.221	22.2142	8.49772	8.29943	7.10246	6.38318	3.35622
Ppp1r12b	-1.28787	0.000408978	0.00754328	down-regulated	44.8704	210.925	241.617	149.891	143.151	50.7266	65.9515	38.0896	67.0762	47.5667
Icam4	2.94322	0.000410033	0.00755529	up-regulated	0	0.372429	0.697228	0.206508	0.811533	0.814907	1.8848	1.8625	4.44771	3.17867
Nr4a3	2.12611	0.000411191	0.00756915	up-regulated	3.14603	3.40525	14.3303	0.909517	8.84145	5.21569	31.509	18.5106	54.7572	11.0725
Pard6b	1.3131	0.000413292	0.00760035	up-regulated	9.47117	25.0726	14.2155	19.2272	27.4208	30.4396	62.7082	35.511	83.1307	10.1706
LOC100909879	3.59985	0.000415878	0.00764038	up-regulated	0	0.190556	0.535112	0.079246	0.103806	5.00343	0.413301	0.26802	4.30404	0.479917
Prc1	1.95863	0.000419391	0.00769735	up-regulated	11.662	6.84283	11.6241	6.29421	20.6583	45.2869	20.3798	20.8295	9.38144	64.2516
Gmfg	1.29283	0.000422117	0.00773978	up-regulated	21.5829	44.0378	47.8269	47.4091	38.6737	163.603	40.4029	57.4725	129.619	46.1223
LOC691551	-6.13926	0.000426032	0.00778863	down-regulated	0.202791	0.436279	0	0.423347	0	0	0	0	0	0
AABR07016578.1	-5.74389	0.000427331	0.0077988	down-regulated	1.20983	0.131455	0	1.74937	1.289	0	0	0	0	0
Adam18	3.12587	0.000427841	0.0077988	up-regulated	0.0714723	0.10678	0.0959541	0.159863	0.0465354	2.40654	0.208438	0.480603	1.17542	0.035857
Ranbp3l	-1.73655	0.00043011	0.00783253	down-regulated	1.82343	4.77648	4.36564	4.35041	3.12638	1.09282	0.984774	0.817424	0.886431	0.853813
Bcl11b	2.30022	0.000438371	0.00797519	up-regulated	0.860002	0.51394	0.801794	0.748059	0.559945	10.4411	1.64882	1.74693	3.57291	0.239697
Twf1	0.952697	0.000440665	0.00800913	non-significant	75.5531	87.4297	94.7326	99.9744	106.91	132.37	181.942	243.768	176.635	80.4607
Frk	1.34051	0.000442023	0.008026	up-regulated	26.3579	30.5924	24.6756	43.6797	32.0397	67.9833	89.3667	135.208	81.0758	11.0357
Mns1	3.63539	0.000443542	0.00804577	up-regulated	4.73969	0.88306	1.53466	0.720615	1.96052	3.24466	5.69167	1.57794	1.48802	62.7475
Nfkbib	1.303	0.000445995	0.00806956	up-regulated	6.94718	5.32968	5.96095	7.81938	11.8129	17.1674	23.7891	20.3976	19.6685	6.18335
Eomes	3.873	0.000446075	0.00806956	up-regulated	0.0736927	0.088078	0.0494675	0.0366288	0	3.05947	0.286552	0.0825889	0.594533	0.0369709
Pnpla3	-1.84964	0.000446149	0.00806956	down-regulated	6.0919	3.45994	5.93642	7.05209	6.54511	1.03992	3.48416	0.606081	1.42143	0.877775
Rin3	1.393	0.000450646	0.008143	up-regulated	2.18255	4.48515	4.6674	4.67379	2.88704	14.0891	5.26651	5.66551	13.8339	5.28008
Stra6	3.01203	0.000451439	0.00814946	up-regulated	0.0324106	0.0968435	0.500393	0.563837	0.422049	7.353	0.462102	1.28948	2.8964	0.227642
Esr1	-2.88389	0.000460592	0.00829865	down-regulated	0.0660903	1.97479	4.50741	2.23381	0.568012	0.293829	0.102796	0.148138	0.459372	0.106102
LOC103693222	-3.55315	0.00046163	0.00830933	down-regulated	0.546841	0.816985	1.37654	0.271806	0.712093	0	0.177198	0.076607	0	0
Col6a6	-2.643	0.000465329	0.00835982	down-regulated	0.0775267	0.810779	2.36267	2.33519	0.252387	0.131787	0.165803	0.0781972	0.279053	0.124462
P2ry6	1.7433	0.000468229	0.00839401	up-regulated	0.828	1.71536	2.31587	2.4419	1.22198	9.31121	3.38063	4.59338	7.48512	1.68929
Crispld1	-2.5316	0.000468307	0.00839401	down-regulated	0.554366	6.08155	6.40591	3.71988	0.953928	1.00967	0.205299	0.421589	1.16727	0.0893957
Ctss	1.35589	0.00046858	0.00839401	up-regulated	24.2502	95.7805	87.1341	119.159	123.768	427.532	136.182	174.631	228.963	69.3728
Defb51	6.54443	0.000470533	0.00841796	up-regulated	0.134613	1.04579	1.89759	0	0	0.440054	12.8243	0.603456	0	139.864
Tap1	1.65394	0.000470818	0.00841796	up-regulated	11.6905	11.7269	8.52808	14.008	12.2136	88.9701	14.9401	12.2662	52.0253	9.36604
Zbtb26	-1.30928	0.000473455	0.00844893	down-regulated	4.29638	6.54907	6.40894	8.78963	9.82005	4.05291	2.60953	3.6675	2.05233	0.874677
Cd40	2.04421	0.00047551	0.00846943	up-regulated	0.996734	1.82005	1.18947	1.56885	1.26189	11.5852	4.66528	1.24118	5.8764	2.61138
Acsl6	-2.78084	0.000478054	0.00850663	down-regulated	0.501122	1.77972	1.36477	1.16713	0.261023	0.0936102	0.0742323	0.0962773	0.0355422	0.229859
Il31ra	-3.89138	0.000480265	0.00853784	down-regulated	0.0176524	0.25318	1.37454	0.175482	0.735581	0.046165	0.0457607	0	0	0.0354243
Rac3	-2.59711	0.000481695	0.00855512	down-regulated	0.343995	0.264308	0.0879668	0.179124	0.341294	0.053549	0.021232	0.0458955	0.0609948	0.00821806
Limd2	1.15207	0.000489269	0.00868138	up-regulated	24.2936	20.6038	19.05	19.6332	27.5087	88.5763	32.7024	40.9401	50.8817	19.4766
Zfp112	-1.74582	0.000492389	0.0087258	down-regulated	2.62888	3.4928	2.52801	4.13276	4.34681	1.51892	1.36298	0.383696	0.789176	0.539823
Mab21l4	2.00863	0.000492706	0.0087258	up-regulated	0.993023	2.28244	1.74337	2.31603	2.26294	5.3188	6.36131	12.6271	11.9224	0.613157
Crb2	-3.36351	0.000493718	0.00873019	down-regulated	0.0755643	0.338681	0.0253619	0.619725	0.270598	0.0494043	0	0.0211716	0.0117237	0.018955
Dpp3	0.95288	0.000493888	0.00873019	non-significant	23.4821	31.213	26.1008	41.6001	41.1232	75.0311	69.0293	51.4088	75.9885	21.4845
Prodh1	-2.01619	0.000495791	0.00875554	down-regulated	14.7658	15.0211	14.4767	10.5327	142.766	7.95895	8.81453	9.74791	8.20756	5.27785
Cd300a	1.9396	0.000500448	0.00882943	up-regulated	0.831661	6.19598	5.24771	9.17694	3.35725	28.9634	13.7261	10.1284	29.5223	4.81213
Unc93b1	1.2239	0.000502355	0.00885472	up-regulated	14.5644	22.6841	19.7305	26.07	23.4732	91.5022	30.3794	28.5359	68.8864	14.2752
Col25a1	-1.61544	0.0005029	0.00885597	down-regulated	6.27467	32.3798	36.8126	19.3539	25.3859	4.99203	5.5167	3.24505	5.3708	9.60883
Rbbp7	0.91959	0.000504344	0.00887304	non-significant	334.663	412.164	437.642	430.037	350.327	788.861	716.818	870.061	714.69	325.672
Arpc1b	1.01506	0.000505231	0.00887483	up-regulated	138.135	118.588	121.963	188.679	117.241	311.368	249.189	274.045	372.165	99.3197
Shisal1	-1.63511	0.000505396	0.00887483	down-regulated	8.0661	30.1994	34.0078	17.2266	13.6083	3.98958	4.58217	3.6446	4.09306	8.32252
Clca1	3.58102	0.000506353	0.00888329	up-regulated	0.900059	0.7414	22.3384	0.604558	2.6292	240.936	9.39601	34.2554	34.1635	1.80621
Gkn1	1.67748	0.000512209	0.00895401	up-regulated	15.291	12.3325	7.00981	11.1843	9.79405	53.7255	28.0374	39.2896	49.2993	7.48426
Ccr5	2.3841	0.000513024	0.00895401	up-regulated	0.938913	8.90438	6.59035	5.19441	1.86055	56.4489	5.26476	16.7218	39.1032	1.24929
Ipcef1	1.88851	0.000513177	0.00895401	up-regulated	0.448743	1.1744	1.02833	0.815275	0.926901	7.17288	3.57008	1.36134	2.83289	0.636575
Carns1	-1.55978	0.00051326	0.00895401	down-regulated	7.93072	12.4351	14.3896	9.44507	10.4424	2.9391	2.4172	1.33102	3.5695	4.23483
Cyp2f4	-4.52343	0.000515224	0.00897989	down-regulated	0.0489777	0.848807	0.854805	0.0486885	0.127557	0	0	0	0.0607906	0
Slc7a5	1.69319	0.000517423	0.00900982	up-regulated	9.07375	7.65977	9.09804	4.76871	10.312	13.2754	11.613	41.3308	9.12006	29.3507
Nuak2	1.45502	0.000518306	0.00901678	up-regulated	5.68422	4.0512	3.90624	3.92117	5.8786	20.3567	9.27273	12.8753	16.7165	3.35585
AABR07044383.1	1.60489	0.000520143	0.00904033	up-regulated	16.6487	10.5006	15.0975	19.7382	19.2773	113.962	37.8065	33.3785	49.8339	8.19822
Errfi1	1.70122	0.000523441	0.00907839	up-regulated	34.1965	197.943	86.842	17.1644	104.475	161.706	275.16	217.87	251.455	253.983
Slc25a5	0.913686	0.000524034	0.00907839	non-significant	365.858	354.415	379.614	471.734	374.552	770.756	740.938	755.433	813.54	313.659
Mapt	-1.65198	0.000524276	0.00907839	down-regulated	1.69933	1.94669	1.32657	1.41404	3.9379	0.525343	0.767039	0.492851	0.579522	0.452145
Il17ra	1.07741	0.000537777	0.00929607	up-regulated	20.0189	25.3863	26.2938	23.7015	23.423	81.8585	32.2939	34.5998	69.1018	17.6931
Krtap4-3	5.97325	0.000543411	0.00938363	up-regulated	0	0	0	0	0	0.382554	0.632006	0	1.33145	0
Slpil3	4.18469	0.000545102	0.00940414	up-regulated	0	0.159424	0.0895377	0	0	0.697666	0.259334	0.672698	3.39392	0.0669185
Rhoh	1.89545	0.000547331	0.00941964	up-regulated	0.411884	0.530576	0.540681	0.536838	0.441002	4.09922	0.901641	0.851409	2.56749	0.431645
Clic1	0.946013	0.000547513	0.00941964	non-significant	75.321	76.7734	81.9635	106.236	94.1855	165.621	156.712	186.345	215.712	57.1083
Krt71	2.89323	0.000550189	0.00945698	up-regulated	0.346345	0.097401	0.109407	0.121518	0	1.27873	0.712987	1.89512	1.46665	0.163537
Itpkc	1.2935	0.000553325	0.00949342	up-regulated	10.591	10.4901	10.5653	12.2101	13.6479	10.8835	33.7152	51.0912	21.3765	11.7461
Xcr1	2.78246	0.000554251	0.00950058	up-regulated	1.0143	0.791705	0.639181	2.57222	0.215643	23.8464	4.33312	0.800362	6.91131	0.60233
Wfdc15b	3.49903	0.000555824	0.0095188	up-regulated	0	0.589331	0.661975	0.2941	0	3.09482	0.127821	5.08395	5.26323	1.97898
Aspm	2.69799	0.00055924	0.00956853	up-regulated	0.216577	0.258855	0.775367	0.520305	0.440665	10.9857	0.678402	1.10742	1.11446	0.172037
LOC681325	2.51589	0.00056651	0.00967918	up-regulated	0.142573	0.78386	0.344537	0.311809	0.185658	2.3863	0.960945	2.28492	4.14087	0.114444
AC103221.1	3.10878	0.000566743	0.00967918	up-regulated	0.277308	0.16572	0.372296	0.275671	0.451386	0.815873	1.16816	2.40858	0.516288	4.45193
Lrch2	-1.5199	0.000571585	0.00975296	down-regulated	3.28487	16.3331	17.6088	10.2148	10.0164	2.50688	3.78799	2.92155	4.13518	3.13176
Fgf5	-4.50795	0.000573098	0.00976095	down-regulated	0.109573	0.261925	1.47106	0.108926	0.713427	0	0	0.0614003	0	0
Melk	3.22333	0.000575587	0.00979441	up-regulated	0.30926	0.147852	0.498231	0.307434	0.0805433	10.8983	0.801699	0.502561	0.575775	0.248245
Cacna1i	-2.77384	0.000578669	0.00983468	down-regulated	0.0817792	0.503753	0.726313	0.487778	0.0655338	0.0987094	0.0163075	0.0423007	0.0780796	0.012624
Elane	3.52265	0.000579006	0.00983468	up-regulated	0	0.115913	0.260401	0	0.0631442	1.33154	0.251406	1.73902	1.50465	0.0973091
Gpr75	-2.00581	0.000585703	0.0099394	down-regulated	0.95848	7.26768	5.17485	2.63307	4.84488	0.862498	0.667925	0.381164	1.16407	1.00309
Fam205c	-4.11449	0.000588411	0.00997629	down-regulated	0	2.04685	0.287394	1.30723	0.358404	0.119965	0	0.0342729	0.037957	0
Grik3	-3.42249	0.000591072	0.0100123	down-regulated	0.071784	0.386086	0.626422	0.380588	1.43331	0	0.186087	0.0268166	0.0296992	0
C2cd4d	-1.87677	0.000594864	0.0100674	down-regulated	0.886434	0.994073	0.763995	1.37076	2.29437	0.2862	0.368801	0.294354	0.258079	0.241574
Klk10	-3.67135	0.000597582	0.0100951	down-regulated	0.266322	0.353678	0.0794549	0.647167	0.423871	0	0.115065	0	0	0
LOC103690302	-1.87223	0.000600311	0.0101321	down-regulated	0.891919	6.87307	5.59852	3.89661	5.77669	1.55504	0.547611	1.10481	2.12668	0.345414
AC125757.1	-2.34641	0.000606076	0.0102079	down-regulated	0.732779	1.62451	1.22179	1.73889	2.17008	0.370911	0.551494	0.291408	0.205375	0
Lvrn	-2.02877	0.000606444	0.0102079	down-regulated	0.874764	5.38603	7.02861	5.323	2.01934	0.589255	0.635633	1.38142	1.46411	0.398964
Trex2	4.12751	0.000618609	0.0104033	up-regulated	0	0	0	0	0.115213	0.115692	0.573392	1.09072	0.329446	0.0887749
Fyb1	2.21364	0.000621226	0.0104379	up-regulated	0.859362	7.23035	6.31512	4.30516	2.81236	52.9769	6.28749	7.64147	27.578	1.66781
LOC24906	2.78913	0.000622492	0.0104498	up-regulated	0.179852	8.16851	6.15718	0.715162	1.48328	22.4202	3.3802	10.8509	33.0382	21.7756
Wars1	1.12709	0.000628302	0.0105379	up-regulated	23.7883	28.2535	32.244	34.1756	34.658	116.432	48.9722	48.3897	86.7244	17.1875
RGD1307182	3.20191	0.000631721	0.0105857	up-regulated	0	2.16433	0.87934	0.383011	0.351201	12.3432	1.49817	3.36802	15.1832	0.773176
Ikbke	1.07805	0.000635157	0.0106232	up-regulated	52.715	38.1988	31.9256	38.8107	60.2545	110.261	135.74	95.6268	80.3135	29.4139
Pcsk2	5.49256	0.000635528	0.0106232	up-regulated	0	0	0	0	0	0.278221	0	0.0794855	0.0440148	0.106745
Lifr	-1.56813	0.000635662	0.0106232	down-regulated	5.15974	41.9009	39.4354	29.6951	47.3739	12.3294	12.1875	12.3578	12.6296	1.52425
Havcr2	1.97593	0.000637423	0.0106431	up-regulated	0.682957	2.58171	2.51613	2.90517	0.744566	9.96883	12.2078	5.12643	7.6094	0.956186
Cd226	2.53877	0.00064229	0.0107148	up-regulated	0.968029	1.70146	1.42703	1.22648	0.39547	21.1215	2.21421	1.87197	7.91582	0.571354
Slc13a2	3.33553	0.000646687	0.0107649	up-regulated	0	0.0432047	0.266917	0	0.23536	1.22896	0.562246	0.405121	2.69201	0.181352
Sash3	2.35007	0.000647022	0.0107649	up-regulated	1.30179	4.17638	3.65637	2.7074	1.02603	40.316	4.92876	3.26342	14.8821	1.37494
Rarres1	1.56761	0.000651205	0.0108248	up-regulated	8.74392	17.0906	15.755	21.5347	19.0485	122.546	30.4215	26.746	43.0443	8.74051
Ankrd46	-1.10048	0.00065963	0.0109483	down-regulated	135.326	166.058	118.418	178.104	139.08	49.3609	100.291	40.7277	50.3094	54.8496
Lipn	2.43836	0.000659803	0.0109483	up-regulated	0.104032	0.455911	0.325887	0.13789	0.406408	1.63239	0.786574	3.51714	0.387369	0.556711
LOC100911562	2.52043	0.000662409	0.0109748	up-regulated	1.52054	0.874174	1.05945	1.22456	1.02762	16.9129	2.96876	1.01383	12.5659	0.463499
Mtmr4	-0.926459	0.000663244	0.0109748	non-significant	34.0617	42.236	38.7114	56.3394	49.2715	24.0493	33.5881	17.6534	19.8054	10.666
Lrfn5	-4.36288	0.000663895	0.0109748	down-regulated	0.0145697	0.417932	0.469449	0.101386	0.0379452	0.038103	0	0	0	0
Per3	-1.02813	0.000665038	0.0109748	down-regulated	20.0639	22.8544	28.0788	49.0992	25.7629	10.4434	22.3504	13.6237	13.2022	5.77544
Klrd1	2.70704	0.000665095	0.0109748	up-regulated	0.873152	1.81663	1.64982	1.89674	1.17913	34.9711	2.09582	1.37723	8.30873	0.97345
Steap1	1.64952	0.000665512	0.0109748	up-regulated	1.7442	3.00193	2.80997	2.84359	3.45235	5.79304	6.51097	12.315	10.9976	3.50019
Soat1	1.03187	0.000667139	0.0109919	up-regulated	13.7989	25.2086	29.8786	23.3504	33.1524	58.9311	39.5881	73.3321	48.2325	14.9536
Cdkn1c	-1.7	0.000672014	0.0110625	down-regulated	63.3545	66.5006	39.6427	65.7578	32.9944	5.81699	16.7132	5.94901	11.7632	22.9865
Glrx	1.37403	0.000672955	0.0110682	up-regulated	980.664	682.14	699.009	1039.2	2064.05	1737.48	2926.53	5639.56	2065.16	745.449
Dbi	1.09903	0.000678385	0.0111372	up-regulated	50.6529	37.4258	50.3629	62.7939	22.9619	100.299	84.8969	83.9244	125.863	50.3676
Selenow	-1.63678	0.000678938	0.0111372	down-regulated	1.56647	3.8265	3.66881	3.22811	6.89379	1.15125	0.963323	0.84575	1.37661	0.814564
Nfkb2	0.935654	0.000680392	0.0111513	non-significant	13.2362	15.7161	18.2762	14.729	22.0313	33.3455	35.3648	27.1336	35.7544	14.5902
Slc10a2	6.56227	0.000683736	0.0111963	up-regulated	0	0	0	0	0	0.0247128	0.636905	0.0423615	0	0
Skil	0.884109	0.0006936	0.0113478	non-significant	20.501	32.8997	40.2365	34.9259	38.1339	52.6147	67.7314	64.328	61.7281	28.8587
Abca13	3.08087	0.000695455	0.0113682	up-regulated	0	0	0.0149751	0.0110885	0.0217877	0.160441	0.0216867	0.112508	0.0484563	0.0223841
Hepacam	-1.9417	0.000703928	0.0114927	down-regulated	1.05702	2.96889	4.25726	2.06654	3.11995	0.414651	0.456688	0.513337	0.72158	0.67171
Cenpt	2.67949	0.000704301	0.0114927	up-regulated	0.387439	0.185228	0.416121	0.56489	0.269078	8.20723	0.736534	1.1579	0.609122	0.699749
Clec4a2	2.38863	0.000705414	0.0115008	up-regulated	0.499944	2.8549	4.10173	5.24603	4.84651	26.9482	4.24804	11.3927	40.4031	2.11801
Card11	2.19612	0.000710491	0.0115735	up-regulated	0.666592	3.06615	2.95596	1.99801	0.762816	22.7947	4.58186	2.88638	11.1945	0.851259
Cxcr6	2.16093	0.000712869	0.0116021	up-regulated	1.15547	1.85397	1.93376	2.21075	1.4222	22.0943	3.3441	2.5633	9.71491	0.412928
C7	-1.77321	0.000716908	0.0116476	down-regulated	117.238	1643.36	2016.01	888.103	420.964	185.403	167.539	291.243	446.797	176.876
Arpc3	0.883572	0.000718093	0.0116567	non-significant	97.8778	106.505	109.544	141.881	132.64	227.836	181.252	246.46	231.255	98.5454
Aoah	2.1394	0.000726444	0.0117718	up-regulated	0.174489	3.02398	3.63099	2.93145	2.38579	17.6827	4.47807	7.54836	17.1743	2.15347
Ifit1	2.18543	0.000735601	0.0119099	up-regulated	1.45936	1.3461	1.84212	0.417878	2.15858	3.51579	2.8579	2.18664	21.8641	1.49613
Shank2	-1.13631	0.000742554	0.0119978	down-regulated	11.46	15.5241	11.7101	21.6558	11.7125	5.03083	12.0332	5.37645	7.19242	1.72438
Alox12	-1.34505	0.000744512	0.0119978	down-regulated	14.7374	15.0053	10.2279	18.7632	32.4741	10.4095	5.38109	3.64546	10.5183	2.83433
Cerkl	2.19908	0.000744813	0.0119978	up-regulated	1.31682	3.46604	4.54879	2.92696	1.59915	34.5923	5.23546	2.86865	18.3642	1.32127
Nfib	-1.37061	0.000744887	0.0119978	down-regulated	4.45273	31.1728	34.7085	27.6947	29.8625	10.1948	9.74342	7.61823	14.7729	2.60763
Ppp4r4	-1.67854	0.000748444	0.0120447	down-regulated	1.4693	2.46955	2.01883	2.37352	4.93278	0.825548	1.02662	0.720422	0.940338	0.253391
Cxcl16	0.968387	0.00075062	0.012059	non-significant	86.5451	69.6065	72.696	85.1373	83.2773	177.733	204.889	158.869	155.144	49.3227
Actg1	0.977947	0.000753221	0.0120904	non-significant	829.471	1108.98	1153.33	604.073	797.352	1462.06	1897.66	1822.13	1986.38	923.581
Slc30a10	-3.82987	0.000754302	0.0120973	down-regulated	2.01518	3.60115	1.28706	5.87371	4.22922	0	1.14116	0.0438535	0	0
Kcnq4	-1.57947	0.000757889	0.012134	down-regulated	4.38709	12.7342	15.3556	9.0988	10.0315	1.67317	3.23242	2.59005	2.36608	3.58967
Ldlr	1.60313	0.00075975	0.0121534	up-regulated	30.4257	20.3016	22.3971	42.2277	3.97159	36.4215	72.5623	100.989	103.749	31.2107
Ednra	1.06708	0.00076269	0.01219	up-regulated	6.33773	10.7572	14.0873	12.592	14.5393	25.5239	17.9682	34.5358	27.3046	6.83216
Krt17	1.92618	0.00076944	0.0122874	up-regulated	1.02446	0.667875	1.15031	0.629561	0.41234	3.58035	4.17671	3.54876	2.98235	0.598063
Ccnb1	2.86615	0.000771344	0.0123053	up-regulated	0.935123	0.926066	1.29131	0.956162	1.39167	35.0587	1.66226	1.40733	1.42596	0.616587
Trim32	-0.969243	0.000772203	0.0123053	non-significant	6.41371	9.38883	8.33767	10.5238	10.5241	4.91838	5.80964	3.64059	3.39531	2.63814
Anxa8	1.49119	0.000772539	0.0123053	up-regulated	282.178	213.41	255.72	149.85	341.326	315.594	710.64	1397.48	888.731	104.638
Rxrg	-2.06576	0.000773395	0.0123084	down-regulated	1.4381	5.13046	6.40643	4.44047	2.09968	1.02572	0.649579	0.244199	1.64974	0.524715
Gpr35	2.16788	0.000774219	0.0123111	up-regulated	0.137747	1.16618	0.87842	1.17535	0.433486	6.15408	2.69301	1.711	5.14336	0.46071
Bbox1	-3.01567	0.000778192	0.0123637	down-regulated	0.50268	1.48199	1.59718	0.533027	2.42197	0.0438206	0.0868737	0.0751152	0	0.302628
Cd6	2.81412	0.000782821	0.0124267	up-regulated	0.297267	0.606963	0.432348	1.90851	0.225808	17.7672	1.42884	1.12439	3.02858	0.397696
Tp53inp2	1.19178	0.000784297	0.0124396	up-regulated	58.5611	48.3866	48.2495	56.2324	28.7056	76.2489	72.1584	105.781	111.272	101.529
RT1-M3-1	0.949667	0.000788886	0.0124911	non-significant	8.21708	13.0118	11.3781	14.5416	16.6836	34.8425	24.2855	22.0216	21.642	9.51944
Itk	2.41469	0.000790083	0.0124957	up-regulated	0.836084	1.48645	2.06254	1.10127	0.734902	22.1251	2.37059	1.61635	6.73233	0.440429
Tprg1	3.3008	0.000791072	0.0124957	up-regulated	0.079572	0.285315	0.427313	0.0395511	0.518091	1.09252	0.46412	6.9113	3.95056	0.0798411
Mt1	2.06373	0.000803602	0.012666	up-regulated	1.36568	1.52346	2.81133	2.17219	4.38669	4.76208	8.37867	14.3872	4.40719	8.95264
Cd79a	4.00165	0.000803959	0.012666	up-regulated	0.614991	4.30524	1.06155	0.960709	0	93.2834	0.740187	6.10463	12.8674	0.352612
Sdf2l1	1.51907	0.000804	0.012666	up-regulated	19.7973	13.5563	16.5009	26.6506	13.2122	110.883	39.8805	24.4059	66.6009	11.6702
Fcho1	2.86392	0.000805993	0.0126841	up-regulated	0.199412	0.794463	0.553284	0.568274	0.276985	12.1337	1.36127	1.25152	2.55759	0.0533564
Atp2c2	1.93745	0.000806502	0.0126841	up-regulated	0.464753	0.892129	1.22899	1.42803	1.57719	5.37736	3.45007	5.05075	6.06563	0.353276
Stc2	3.06045	0.000807795	0.0126937	up-regulated	0.0269144	0.450356	0.289069	0.454844	0.105143	0.457516	0.558165	1.05572	0.501089	4.13183
Syt13	-1.57699	0.000808592	0.0126956	down-regulated	4.66851	4.52587	4.56145	4.66673	2.5837	1.88225	1.64725	1.16269	1.64178	0.468429
Ptafr	1.26176	0.000814051	0.0127706	up-regulated	4.81668	13.896	15.0674	15.4026	15.2944	49.7816	18.0068	17.9628	45.7069	9.54689
Tnfrsf13b	5.02798	0.000815263	0.0127788	up-regulated	0	0.382385	0	0	0	11.2256	0.0691136	1.13542	1.05892	0.107005
L1cam	-1.20331	0.000831423	0.0129994	down-regulated	11.5629	14.3879	13.1987	17.5505	12.7023	3.22636	11.1536	5.00662	7.41842	1.83757
C2	1.78128	0.000835378	0.0130503	up-regulated	3.9269	35.2311	45.3866	43.1328	27.5347	138.191	27.5158	59.2625	220.758	32.919
Sema4b	1.25173	0.000840622	0.0130885	up-regulated	35.1475	21.0114	19.1263	31.8623	24.7149	40.096	83.6641	112.329	52.282	17.3713
Ncam2	-1.83725	0.000846136	0.0131634	down-regulated	0.331494	1.18861	1.21732	0.944996	1.60607	0.101992	0.303295	0.273171	0.393295	0.17609
Slc6a1	-4.70561	0.000849324	0.013202	down-regulated	0.129898	1.0221	1.54047	0.430438	0	0	0	0	0.107486	0
Lrrn4	-3.99669	0.000857114	0.0133051	down-regulated	0	0.0661418	0.390048	6.45021	8.21511	0.072362	0.0717283	0.248079	0.274746	0.0832895
Crem	1.17166	0.000857838	0.0133051	up-regulated	9.97193	16.3824	28.7058	11.4724	17.0464	16.7876	32.1193	52.8337	42.2419	20.9294
Ccna2	2.54558	0.000858097	0.0133051	up-regulated	1.52963	0.976235	2.15327	1.13676	1.02494	32.0219	2.5601	3.32871	1.51147	1.04307
Cilp	2.51609	0.000861938	0.0133434	up-regulated	0.934832	2.71711	18.8827	6.62135	1.909	16.5579	12.5024	12.4651	10.9042	60.9269
Arrdc1	0.971905	0.000861995	0.0133434	non-significant	72.8402	48.0284	42.7036	67.072	86.5212	103.511	137.839	134.731	105.046	76.0512
Wasf3	-1.96096	0.000865424	0.0133854	down-regulated	1.65915	2.09844	0.91927	0.829039	1.63469	0.390283	0.113784	0.629651	0.370459	0.176165
Sowahd	2.97246	0.00086684	0.0133962	up-regulated	0.0538124	0.192951	0.216735	0.106989	0.0700741	0.140731	2.65047	0.241234	1.40262	0.37796
Zfp955a	-1.61389	0.000869443	0.0134253	down-regulated	2.43554	5.0104	3.23016	5.10645	5.80489	1.23529	1.07141	1.15799	2.41837	0.503566
Slitrk6	-1.07501	0.000875178	0.0134916	down-regulated	16.9373	42.0385	41.404	41.8521	28.6943	15.5667	10.3111	10.506	26.2143	8.75026
Ccdc141	-1.17403	0.00087741	0.0135149	down-regulated	3.78526	11.0447	11.9163	8.90859	17.1629	3.49606	3.99745	3.53306	4.79021	3.40339
Fat4	-1.26562	0.000881315	0.0135603	down-regulated	2.51316	14.0259	12.5472	8.24996	6.82682	3.55864	2.90196	1.93287	4.86389	2.38935
Me3	-2.12077	0.000881811	0.0135603	down-regulated	1.02025	2.79179	2.9557	1.37454	6.10088	0.368628	0.348	0.346032	0.516525	0.794711
Kif14	3.84318	0.000897178	0.0137853	up-regulated	0.0154657	0.0369695	0.176488	0.122995	0.0201394	4.73221	0.260598	0.259991	0.0575877	0.015518
Basp1	1.12172	0.000902338	0.0138531	up-regulated	123.201	83.5208	91.6276	125.629	82.59	160.398	179.427	173.698	206.905	209.66
Bpifa5	5.63724	0.000903586	0.0138609	up-regulated	0	0	0	0	0	0.683713	0	0.418567	0.278136	0
Nuf2	2.42392	0.000908583	0.0139261	up-regulated	0.827232	0.826629	0.873906	0.808867	0.688712	16.3673	1.03707	1.73261	1.3129	0.925279
Nlrp12	1.8478	0.000918265	0.0140622	up-regulated	0.78064	1.06221	2.20894	0.716337	0.750679	5.76343	1.74346	1.85744	5.67938	2.54265
LOC103690139	-1.37954	0.000918962	0.0140622	down-regulated	5.17537	8.89585	7.1272	9.10952	20.6349	5.05808	4.08018	3.07946	3.14559	1.79342
Kifc3	-1.13788	0.000924283	0.0141312	down-regulated	5.42771	6.5691	6.84248	7.78996	13.5636	2.08964	3.57306	4.28557	3.50655	2.21049
Ppp1r3b	-1.04343	0.00092648	0.0141312	down-regulated	17.0691	29.6111	37.4228	31.3066	19.7991	9.85734	8.77945	15.9771	11.2952	9.60285
Rab32	1.18961	0.000926496	0.0141312	up-regulated	4.62378	8.33053	9.76646	13.9863	7.38993	31.2763	21.6029	13.8982	24.0621	4.28018
LOC100909605	3.06705	0.000931549	0.0141942	up-regulated	0.46	41.5802	4.3759	21.4009	8.42036	29.2844	24.2581	468.426	36.459	14.8489
Frzb	1.34158	0.000932784	0.0141942	up-regulated	2.75778	9.88836	9.98792	8.57516	6.86915	13.5019	16.0645	16.8551	13.1743	17.407
Tlr2	1.26073	0.000933175	0.0141942	up-regulated	1.9504	4.18951	4.50452	5.69463	3.9429	10.4333	4.64944	9.16376	16.2262	3.48975
Col11a2	-1.15096	0.000933668	0.0141942	down-regulated	13.1085	13.2862	9.53823	11.5608	15.0207	4.21233	10.8894	5.20729	3.8894	2.31072
Gnb3	-1.74422	0.000936097	0.0142195	down-regulated	2.73394	2.66126	2.34604	3.22214	2.42235	0.847662	0.584514	0.758099	0.804606	0.537325
Cd300c2	1.52899	0.000938918	0.0142405	up-regulated	1.34376	8.36039	8.82254	13.6145	12.5365	14.755	26.0305	19.4953	43.7529	9.17957
Glt1d1	-2.99158	0.00093938	0.0142405	down-regulated	0.188574	0.193188	0.144667	0.133901	0.245561	0.0352259	0.0698349	0	0	0
Wfdc2	1.06371	0.00094041	0.0142405	up-regulated	63.1796	57.475	59.5655	69.8119	122.365	104.602	103.569	240.078	183.601	67.0652
Ddo	-3.55893	0.000940523	0.0142405	down-regulated	0.300575	1.04509	1.02717	0.842075	0	0	0.070835	0.122495	0	0.0274174
Clca4	1.67445	0.00094223	0.0142536	up-regulated	1.89512	3.85769	2.98157	2.79647	10.0641	21.0056	11.4567	16.7589	12.8269	1.82725
Arhgap45	1.50974	0.000942914	0.0142536	up-regulated	4.9316	11.7886	11.52	10.2196	8.2548	61.4458	12.5275	9.53486	36.3122	6.28735
Kif2c	3.24048	0.000946663	0.0142987	up-regulated	0.370089	0.30623	0.573297	0.254703	0.0741427	13.5873	0.332095	0.446671	0.53002	0.485599
Krt6a	3.98948	0.000956118	0.0144298	up-regulated	1.01874	0.796123	32.7456	1.24643	0	81.9758	40.0957	193.587	233.095	3.42037
AABR07025743.1	-4.36751	0.000961287	0.0144961	down-regulated	0.211489	0.337031	0	0.770882	0.1836	0	0.0456872	0	0	0
Anxa2	1.13066	0.000963073	0.0145113	up-regulated	58.2212	65.3319	77.3187	71.4877	93.199	114.142	96.2126	293.854	181.752	50.8701
Angel1	-1.28248	0.00096527	0.0145218	down-regulated	13.3108	14.3682	10.1618	15.1502	23.0225	5.27618	13.3334	3.20185	5.92923	1.92659
Pnck	-2.39393	0.00096559	0.0145218	down-regulated	0.417446	1.24734	0.840653	1.32275	0.543595	0.0682319	0.270538	0.11696	0.0647662	0.157071
Cd101	2.02018	0.000966298	0.0145218	up-regulated	0.361809	2.31563	2.14667	1.21825	2.05177	16.8334	3.1012	3.66246	6.21461	1.01883
LOC100911951	-1.4818	0.000966877	0.0145218	down-regulated	18.0658	27.1352	22.9762	12.4372	22.4661	3.68826	6.59419	3.5296	6.63672	8.59465
Foxd3	-2.22108	0.000968418	0.0145333	down-regulated	0.964825	2.04594	3.13382	1.17571	0.93216	0.406972	0.403408	0.209284	0.15452	0.312286
Mettl7b	-2.44816	0.000969424	0.0145367	down-regulated	10.0632	12.6476	7.14975	17.4637	3.64758	0.135657	2.3308	1.12393	0.729678	2.67178
Gpsm3	1.54297	0.000972388	0.0145694	up-regulated	4.70292	7.48269	8.36484	7.7423	7.84044	38.0726	10.056	8.02349	27.2156	10.8804
Acer2	-1.41797	0.000976483	0.0145998	down-regulated	897.149	554.712	432.849	775.097	391.441	177.29	575.644	112.878	154.216	100.309
Emp1	1.49277	0.000977523	0.0145998	up-regulated	76.613	236.767	259.463	214.085	348.492	143.808	392.311	1202.29	784.934	252.515
Cesl1	-2.50865	0.000978457	0.0146018	down-regulated	6.97098	33.1287	29.5916	44.0209	0.194519	7.18373	3.70025	1.78572	2.7811	2.19829
AABR07035561.2	3.34633	0.000986771	0.0147024	up-regulated	0.375077	0.597726	0.167851	0.435006	0	12.8335	0.810264	0.840712	2.4053	0.250897
Apobec1	1.74551	0.000989118	0.0147256	up-regulated	0.88914	8.83227	8.46202	9.7228	11.5011	37.2047	10.2697	29.7836	36.5902	5.31323
Mal2	1.1138	0.000992779	0.0147684	up-regulated	59.6607	49.0684	43.9958	77.9779	94.2406	114.435	138.083	206.613	172.862	33.056
Fam13c	-1.13384	0.00100275	0.0148974	down-regulated	15.8991	26.9304	25.0972	19.9294	27.7074	10.5086	7.79229	5.94412	9.04979	9.68388
Racgap1	2.66261	0.00100377	0.0148974	up-regulated	1.68084	0.78684	1.33515	1.25319	0.291838	28.2794	1.50689	2.55877	1.98193	1.09624
Olr312	-6.07182	0.00100384	0.0148974	down-regulated	0.0959912	0	0.622879	0.0954245	0	0	0	0	0	0
Inha	-1.60091	0.0010108	0.0149887	down-regulated	8.07693	8.09736	7.5386	5.78429	7.68298	1.59619	1.95139	1.82408	2.27267	2.49047
Pcdh20	-1.62508	0.00102315	0.015116	down-regulated	5.31285	4.71943	5.28979	3.36937	2.80265	1.68415	1.16419	1.67136	0.525858	1.10527
Trim16	1.09151	0.00102321	0.015116	up-regulated	10.8308	16.659	13.3896	16.3233	19.2752	18.6725	56.5296	34.818	36.5843	7.7689
Igfbpl1	-3.4641	0.00102343	0.015116	down-regulated	3.10625	2.76471	0.532372	1.5768	0.258187	0	0.599644	0	0.0820306	0.0663138
RT1-N3	1.56664	0.00103012	0.0151908	up-regulated	7.92238	13.3284	13.9481	15.6117	10.7344	85.3927	15.546	12.6101	52.9	7.98942
Tnip3	3.85687	0.0010391	0.0152991	up-regulated	0	0.120207	1.30524	0.133308	0	12.6251	1.91195	3.26876	4.41073	0.0672764
Ly96	1.00938	0.00104719	0.015406	up-regulated	34.512	54.7332	48.0629	70.5152	64.3754	125.859	109.213	105.332	145.543	27.2751
Ccr1l1	3.07126	0.00104847	0.0154128	up-regulated	0	0.0802608	0.180308	0.0445039	0	0.73174	0.145066	0.401381	0.944618	0.157218
Rnf128	1.14642	0.00105525	0.0155002	up-regulated	113.577	101.525	75.9965	181.786	113.503	256.421	369.854	309.484	273.076	50.7526
Prr13	1.0183	0.00106054	0.0155657	up-regulated	53.1131	53.78	48.2158	58.1827	111.824	98.9418	141.568	189.959	124.23	47.0496
RGD1310507	-1.56265	0.00107527	0.0157571	down-regulated	15.0826	20.6778	16.6314	19.0114	9.17836	3.00772	7.21921	4.10614	1.93729	5.88527
Kl	-2.39306	0.00108046	0.0158207	down-regulated	0.447542	1.05495	1.08485	0.346033	0.291393	0.162558	0.0644539	0.027865	0.262312	0.049895
F11r	0.974952	0.00108385	0.0158579	non-significant	126.739	83.8315	94.7191	103.563	176.043	188.596	260.356	279.893	258.536	87.138
Itgb8	1.72334	0.00108618	0.0158797	up-regulated	1.69289	11.5125	12.2544	9.08766	11.2743	35.6261	38.1353	30.1006	38.9194	1.3381
Ccl19	1.98389	0.00108704	0.0158798	up-regulated	4.26334	2.58176	3.05263	5.31184	4.5894	32.9284	4.56813	10.8302	25.1175	3.07998
Rasd2	-1.87146	0.00110761	0.0161428	down-regulated	0.986441	1.965	1.76578	3.00471	2.8161	0.396886	0.590115	0.737016	0.156969	0.45682
F2rl2	2.12078	0.00110764	0.0161428	up-regulated	2.09943	3.65933	2.46624	0.52176	0.721438	3.88908	3.47708	11.5356	9.62696	7.10955
Scn4b	-2.2024	0.00110928	0.0161542	down-regulated	2.59759	27.4214	27.0885	4.61768	4.88482	1.54846	1.62403	0.530861	3.7741	3.46494
Hapln3	1.88184	0.00111042	0.0161582	up-regulated	0.320372	0.283021	0.39271	0.221552	0.299286	0.473563	1.60685	1.85768	0.527308	0.614958
Nccrp1	4.76616	0.00111211	0.0161702	up-regulated	0	0.0739781	0	0	0	0.485611	0	0.138735	1.84378	0.0621049
Nfic	-1.0268	0.00111306	0.0161714	down-regulated	12.3241	34.0639	37.453	42.494	34.1055	18.5154	15.4936	9.26261	21.6611	6.00992
Knl1	2.23002	0.00111766	0.0162256	up-regulated	0.591099	0.974463	1.4298	1.2512	0.76309	15.805	1.94181	2.59272	2.81449	0.173839
LOC691141	1.68805	0.00112082	0.0162588	up-regulated	6.30769	8.90972	5.93234	4.99624	8.74093	42.3426	7.47623	10.2068	37.3449	8.25819
Mx1	2.11382	0.00112226	0.0162671	up-regulated	2.30362	8.6882	4.34695	11.4501	2.58313	52.2288	4.84372	13.7835	50.2272	1.82345
5_8S_rRNA	-3.68673	0.00112468	0.0162769	down-regulated	1.13984	3.06529	4.59084	0.566557	3.33967	0.745235	0	0	0	0
Upk1a	-1.15808	0.00112711	0.0162995	down-regulated	2580.95	1850.1	1293.51	2367.75	2386.24	621.085	1542.93	1018.68	479.753	589.194
Bak1	0.9311	0.00112884	0.016304	non-significant	45.5336	37.9665	38.4159	53.0227	43.8437	108.295	92.9003	82.8859	89.9843	25.4008
Majin	3.96714	0.00112916	0.016304	up-regulated	0.0268076	0	0	0.0266493	0	0.560861	0.277974	0.210306	0.19964	0
Creg2	-4.04104	0.00113109	0.0163066	down-regulated	0.102876	0.0351309	0.0394614	0.233757	0.0765512	0	0	0	0.0182412	0
Slc6a12	2.52897	0.00113329	0.0163256	up-regulated	0.257384	0.307627	0.518321	0.694489	0.239403	7.04367	1.14381	0.824159	2.51006	0.11068
Gsg1l	-1.89109	0.0011369	0.0163651	down-regulated	2.06767	7.63519	5.30325	5.92096	2.69251	1.08955	2.56002	1.03759	0.995905	0.309651
Kif20b	2.72465	0.0011388	0.0163798	up-regulated	0.428062	0.593848	0.728622	0.683895	0.258802	14.903	1.05022	0.719606	1.2239	0.184075
F10	3.37166	0.00114299	0.0164245	up-regulated	0	0.133973	0.451462	0.445721	0.0364914	6.19268	0.181611	0.879366	3.16515	0.224942
Cd96	2.81528	0.00114367	0.0164245	up-regulated	0.46768	0.838462	0.994139	0.813608	0.253754	17.2251	1.46495	0.436782	4.59546	0.273736
Pla2g3	-3.58686	0.00114481	0.0164283	down-regulated	0.032835	0.137356	0.176329	0.228488	0.106894	0	0	0	0.0407545	0
Pde5a	-1.21897	0.00114615	0.0164344	down-regulated	23.6358	156.471	179.745	100.392	97.2189	46.7981	49.0113	42.4146	55.5331	19.5001
Ptpn1	1.08809	0.001147	0.0164344	up-regulated	16.0129	24.5742	27.5749	23.5131	33.5539	55.16	42.984	93.6595	43.3109	12.3888
Tagap	1.50966	0.0011485	0.0164434	up-regulated	1.18531	7.44585	4.82947	2.95948	4.34334	21.0681	9.20021	8.12486	10.1444	4.66046
Trbv1	4.73746	0.00115442	0.0165155	up-regulated	0	0.150288	0.50644	0	0	15.209	1.62981	0	0.780349	0.378502
Csmd1	-1.9555	0.00115949	0.0165626	down-regulated	0.303143	1.01683	0.993381	0.434208	0.865905	0.102295	0.130974	0.160736	0.0809156	0.222402
Myh2	4.4478	0.00116045	0.0165637	up-regulated	0.973424	0.0694593	0.1853	0.173315	0.0189192	0.322964	1.35587	0.0651305	0.180329	17.7995
Tars1	0.858622	0.00116382	0.016599	non-significant	33.1757	35.8276	38.7703	46.6547	38.9587	57.9022	82.7931	79.1121	69.3537	31.5772
Plce1	-1.13918	0.00116627	0.0166214	down-regulated	21.557	39.3738	28.9341	46.577	46.7789	11.5876	31.7496	16.9339	14.3208	3.73637
Cebpd	1.78001	0.00116858	0.0166416	up-regulated	29.1403	97.9766	38.1905	7.17311	70.6977	81.2889	107.376	162.552	81.0782	197.641
Klrb1c	3.74646	0.00117052	0.0166533	up-regulated	0.118927	1.13714	0.47899	0.472899	0	22.3934	0.231222	1.5994	5.75682	0.119329
Lynx1	1.81346	0.00117118	0.0166533	up-regulated	1.64906	0.864957	1.25827	2.28798	3.92402	6.2673	9.36476	5.05246	12.4575	0.761847
Cd209e	-4.15767	0.00117306	0.0166672	down-regulated	0.24482	1.82882	0.739529	0.912655	0	0.160064	0	0	0	0
Ctla2a	1.1477	0.00117518	0.0166847	up-regulated	41.7714	41.5657	32.5086	52.4487	82.3431	94.617	96.8257	175.637	130.442	24.1359
Insyn2a	-2.17879	0.00117663	0.0166926	down-regulated	0.258024	0.355837	0.15988	0.34529	0.25846	0.103814	0.0643154	0.0667322	0.0246352	0.0199151
Tnf	2.64166	0.00117805	0.0167001	up-regulated	1.43072	3.91746	4.05112	0.568908	0.880724	5.64647	53.2391	4.16893	5.32737	1.20065
Reg3b	7.21611	0.00118111	0.0167308	up-regulated	0	0	0	0	0	0.147514	0	0	6.30097	0
Smoc1	-1.62539	0.00118563	0.0167821	down-regulated	20.4661	22.5436	31.8504	12.4921	40.5903	3.61947	5.88967	4.43363	3.81567	11.9206
Diras1	-3.72312	0.00118798	0.0168026	down-regulated	0.39048	0.0359004	0.201628	0.164228	0.0391139	0.0196383	0.0389326	0	0	0
Mtm1	-0.896011	0.00119079	0.0168125	non-significant	21.8237	51.1363	46.0788	39.7232	60.3716	22.167	27.2586	18.5621	20.851	13.3927
Camkv	-3.46466	0.00119124	0.0168125	down-regulated	0.648354	0.373109	0.870439	0.692269	1.28206	0.0313998	0	0	0	0.16866
Gvin1	2.35176	0.00119138	0.0168125	up-regulated	0.638584	4.64883	3.15093	2.97621	1.03675	39.3922	4.26752	2.13773	15.9396	0.607458
Zfp862	-1.17919	0.00119947	0.0169139	down-regulated	3.82226	6.32954	6.53711	7.27449	6.05214	3.20163	3.94186	1.42169	2.75711	0.967134
Bche	-1.46059	0.00121271	0.0170752	down-regulated	6.13607	32.6048	39.9389	28.0887	10.0505	9.45428	11.4988	6.86025	4.25763	4.88095
Slc6a20	1.85714	0.00121347	0.0170752	up-regulated	0.994965	1.0991	0.850039	1.64848	4.75067	4.90841	3.14592	12.8572	6.0063	2.45044
Was	1.71482	0.00121365	0.0170752	up-regulated	2.69365	5.36577	4.16881	4.92779	3.45893	32.4339	5.43105	6.415	17.506	3.00306
Clec12a	1.89593	0.00121949	0.0171445	up-regulated	4.54084	9.88534	7.88157	8.86685	5.36399	58.0192	6.30604	7.63352	50.7244	6.80175
Dok3	1.91072	0.00123262	0.017316	up-regulated	0.719972	2.06933	1.47289	2.04492	1.65186	12.7991	2.17746	2.68962	9.36175	1.20401
Il5ra	-6.1178	0.00123783	0.0173761	down-regulated	0	0.425504	0.191182	0.0235938	0	0	0	0	0	0
Nfe2	2.16343	0.00124338	0.0174409	up-regulated	0.876844	2.47031	1.84988	0.871668	0.353421	4.42248	1.27183	3.22886	8.4216	5.99108
Dnah9	-1.5347	0.00124678	0.0174755	down-regulated	1.86376	3.13695	1.73014	3.94298	3.02989	0.389469	2.28577	0.664305	0.871142	0.260389
Ifit1bl	1.91607	0.00124915	0.0174956	up-regulated	1.97014	9.95758	12.3951	2.95697	4.02433	36.5548	5.80822	6.59508	51.2878	8.44987
Gfpt1	1.22571	0.00125064	0.0175033	up-regulated	27.9989	43.3587	43.948	54.0165	41.1039	90.2462	108.425	149.095	114.142	11.7312
Magea9	4.48938	0.00125224	0.0175126	up-regulated	0.0475707	0	0	0	0	1.18187	0.246636	0.213254	0.0590443	0
Phkg1	-1.73018	0.00125348	0.0175168	down-regulated	2.67948	9.10944	10.1124	7.31028	18.454	2.33581	1.96805	1.93524	2.62365	2.44956
Parvg	2.04544	0.00126496	0.017643	up-regulated	0.621978	3.13877	4.03596	3.81289	4.81462	34.9494	5.17299	6.4672	15.6972	1.35218
Tns1	-1.27369	0.00126534	0.017643	down-regulated	40.9245	259.952	270.026	156.824	383.767	60.9053	89.861	86.7935	78.9691	60.6837
Bid	1.0787	0.00126707	0.0176539	up-regulated	10.7193	16.021	14.4192	15.4939	13.2757	44.8202	17.6188	22.8982	30.5408	16.1859
Birc5	2.75294	0.00126994	0.0176807	up-regulated	0.807815	0.443611	1.20176	0.564302	0.199014	17.843	1.10365	1.44364	1.19234	0.72292
Cdon	-1.38611	0.00127181	0.0176935	down-regulated	4.78961	24.5159	24.8317	21.1254	17.8111	6.41355	5.98415	3.72197	14.451	2.02248
AABR07001902.1	4.85062	0.00127463	0.0177196	up-regulated	0.661152	0	1.10953	0	1.07619	0.648396	0.642718	24.0814	0	29.3549
Aldh6a1	-1.13147	0.00127976	0.0177731	down-regulated	8.15434	23.3054	21.895	24.6846	46.033	12.0484	12.9695	11.8266	10.0103	3.62646
Padi1	1.19951	0.00128106	0.0177731	up-regulated	85.3344	39.3413	36.325	57.7385	83.9535	138.307	171.613	143.06	206.035	30.6896
Fbxo34	1.07192	0.00128133	0.0177731	up-regulated	11.9376	14.9808	14.1318	17.8748	24.0231	26.7614	28.6142	64.1088	30.6207	10.0332
Crebl2	-0.997251	0.00128416	0.0177992	non-significant	35.8853	60.9608	50.1805	70.8212	102.916	22.1901	39.2301	21.4952	27.6503	23.4612
NEWGENE_1311658	3.89139	0.00129544	0.0179357	up-regulated	0.136639	0.816561	0.0611477	0	0.177931	12.3878	1.15119	0.561493	4.15508	0
Hcn1	-1.76921	0.00129759	0.0179357	down-regulated	6.54801	31.2131	30.3143	19.1308	9.70772	3.13547	4.8214	2.20499	2.91897	7.60349
Ccl24	-2.11334	0.00129795	0.0179357	down-regulated	2.01832	82.8111	60.9674	40.3287	29.1359	6.37171	4.40992	3.68378	24.228	4.68676
SNORA73	-5.38925	0.00129881	0.0179357	down-regulated	0.645353	1.54266	0.288803	0	4.76212	0	0	0	0	0
Spock2	-1.50318	0.00130665	0.0180307	down-regulated	13.2151	43.1203	36.3284	20.8043	52.4996	4.77399	6.66685	8.83032	6.02909	15.2793
Diaph3	1.95573	0.00130823	0.0180391	up-regulated	1.04394	1.19049	1.5944	1.05682	0.873021	9.48035	2.2345	1.56712	1.09365	4.286
Lypd3	1.47447	0.00131669	0.0181423	up-regulated	66.5632	27.7151	33.2189	47.0094	14.2427	128.472	56.9153	152.382	172.455	24.9615
Espl1	3.26735	0.00132227	0.0181967	up-regulated	0.163161	0.105006	0.269599	0.155959	0.0326872	6.40872	0.37416	0.351649	0.210303	0.0251865
Cystm1	0.92892	0.00132987	0.0182811	non-significant	107.132	89.6597	71.4915	143.982	107.987	191.551	191.404	259.714	209.813	73.6506
Tspyl4	-1.18991	0.00133323	0.0182811	down-regulated	4.45156	6.90232	7.72622	8.09308	8.77353	3.69706	3.6127	2.65179	3.08617	1.26755
AABR07006278.1	-1.91226	0.00133377	0.0182811	down-regulated	7.77838	51.826	54.7855	54.4734	60.6982	3.87108	10.7591	4.94419	7.85324	15.6676
Psors1c2	4.48648	0.00133443	0.0182811	up-regulated	0	0	0	0.0518111	0	0.136302	0.810649	0.584105	0	0.31377
Garnl3	-1.48501	0.0013345	0.0182811	down-regulated	4.92146	8.40892	14.5115	9.87521	6.4087	2.88327	2.25401	1.19738	3.62558	2.90812
Itprid1	4.48769	0.00133721	0.0182939	up-regulated	0	0	0.0313299	0.0463971	0	0.0152574	0.0302476	0.183075	1.60755	0.0234152
Igf2bp3	-2.11756	0.00133748	0.0182939	down-regulated	9.23488	11.0126	7.35745	13.5262	20.6056	1.73681	1.65382	0.43368	0.558184	4.90065
Cryba4	3.58056	0.00135579	0.0185308	up-regulated	0.187338	0.223908	0.251508	0	0	6.30785	0.24282	0.314931	1.39513	0.281958
AABR07017868.4	5.49866	0.00135708	0.0185348	up-regulated	0	0	0	0	0	1.03393	0	0.295385	0.899627	0
Steap4	1.30143	0.00135926	0.018551	up-regulated	13.4398	40.1809	54.1132	28.3487	65.0514	145.516	69.2721	132.977	93.5061	16.9608
LOC103690114	-0.929299	0.00136242	0.0185807	non-significant	15.1911	24.4506	28.2796	28.038	27.258	15.584	11.1879	11.419	10.1729	7.85299
Plk3	1.76404	0.00136693	0.0186285	up-regulated	13.0789	37.9382	29.7662	6.31822	8.46777	34.0119	131.88	13.6284	102.553	26.6885
Tnfrsf19	-1.16804	0.00136957	0.0186509	down-regulated	13.3447	24.196	25.9009	30.66	21.7429	10.9166	11.9424	8.16867	14.2278	2.8863
Trem1	2.55054	0.00137541	0.0187168	up-regulated	0.088209	6.16754	2.54611	1.13995	4.19258	10.1502	3.08698	14.9275	40.5639	4.8679
Omd	-2.41478	0.00138679	0.01883	down-regulated	4.91656	24.0289	27.0562	10.7429	56.2897	0.763834	4.85835	1.14566	0.845876	7.22883
Nkain4	-2.63618	0.00138776	0.01883	down-regulated	1.04194	0.695921	0.822846	4.96568	2.39436	0.160288	0.158884	0.206068	0.0760731	0.491982
Adcy8	3.77679	0.0013973	0.018897	up-regulated	0	0.114346	0.0256882	0.0190211	0	1.03832	0.297609	0.150108	0.759968	0
Klf5	1.06476	0.00139777	0.018897	up-regulated	141.238	130.737	99.311	156.008	154.71	256.235	318.263	417.755	325.934	60.8442
Atp2b4	-1.39693	0.00139961	0.018897	down-regulated	113.226	442.451	477.242	279.999	278.878	87.08	94.991	44.7663	87.5271	141.153
Efnb3	-1.86399	0.00139978	0.018897	down-regulated	0.760994	2.25702	1.45681	1.33088	0.770748	0.423831	0.584514	0.189525	0.279863	0.169682
Htatip2	1.00633	0.00140413	0.018942	up-regulated	34.3295	26.8759	19.927	36.2252	41.0579	65.0244	57.1397	91.7394	65.4448	20.7119
Mcpt4l1	-4.21793	0.00140713	0.0189651	down-regulated	0.226206	0.270363	0.607379	1.06814	0	0	0	0	0.0701912	0
Gbp4	2.22863	0.00140787	0.0189651	up-regulated	0.308559	2.90936	2.1403	4.29433	1.54025	27.5035	3.59947	2.84332	13.5107	1.63401
Fam25a	-1.81015	0.00141009	0.0189814	down-regulated	437.96	328.243	222.669	512.893	192.204	19.1277	228.235	61.2614	24.0261	88.0647
Opcml	-2.16128	0.00141171	0.0189895	down-regulated	0.650822	7.37584	6.20987	7.32473	1.37718	1.29173	1.49131	1.48483	0.331772	0.174917
Samd9	1.62351	0.0014147	0.019016	up-regulated	2.26168	10.6558	10.7743	17.0728	9.08247	57.4689	17.3337	14.5951	51.9238	3.48452
Cib1	0.897672	0.00142202	0.0190869	non-significant	47.1372	35.1876	31.4094	49.1296	44.5867	67.2184	87.5338	65.498	74.9727	50.5145
LOC500567	-5.56334	0.00142391	0.0190986	down-regulated	0	0.467116	0.149913	0.416268	0	0	0	0	0	0
Ankk1	1.21579	0.00143099	0.0191797	up-regulated	12.6843	13.041	6.17683	16.8973	11.9616	33.7154	42.6345	33.2294	21.593	6.21935
Csrnp1	1.51255	0.00143503	0.0192202	up-regulated	14.3899	37.4878	20.8325	6.09047	8.76205	31.4275	43.9896	21.3727	67.8235	46.5494
RT1-DMa	1.22338	0.00143815	0.0192481	up-regulated	23.831	25.4516	21.7077	30.8867	22.6036	117.426	38.8335	42.5491	71.3237	12.6716
Apobec3	1.12433	0.00144156	0.0192799	up-regulated	13.6268	10.6009	9.3908	15.1896	11.3923	30.6289	25.109	36.8241	25.2451	7.92866
Arhgef26	-1.0458	0.00144854	0.0193472	down-regulated	8.41935	12.377	14.9848	12.6372	21.7789	5.65926	6.48408	5.05661	5.51317	5.37988
Olr1395	5.50319	0.00144866	0.0193472	up-regulated	0	0	0	0	0	0.278221	0	0.0745177	0.0990334	0
Crtam	3.39249	0.00145276	0.0193881	up-regulated	0.13902	0	0.124426	0	0	1.81784	0.330352	0.18177	0.661442	0.13949
Minar2	-2.36024	0.00145551	0.0194109	down-regulated	0.928315	1.66429	2.32264	4.40444	1.70337	0.496584	0.492235	0.165515	0.916535	0
Dip2c	-1.00144	0.00145734	0.0194201	down-regulated	10.0727	42.0847	39.8082	26.6799	31.4764	13.7552	15.1123	17.1011	15.3898	5.7925
Tcfl5	-2.72743	0.00145828	0.0194201	down-regulated	1.18021	1.36357	0.739418	0.508403	3.91899	0	0.254955	0.286581	0.0488286	0.276313
Gpha2	2.95822	0.00146204	0.0194563	up-regulated	0	0.136946	0.153827	0.113903	0	0.149825	1.1881	0.642058	0.711075	0.344901
Mcm10	2.19916	0.0014651	0.0194833	up-regulated	0.355966	0.917384	0.716846	0.497623	1.04296	10.5166	1.49951	1.79522	1.56018	0.312524
Lrp4	-1.10871	0.00146758	0.0195023	down-regulated	3.84181	9.89972	10.2403	8.97439	18.538	4.86247	6.48217	3.50849	4.76841	1.72511
Nox1	2.20886	0.00148392	0.0197054	up-regulated	0.0643932	0.0769632	0.0432251	0.0640131	0.146742	0.652559	0.375587	0.252584	0.259754	0.161527
Unc45b	-2.55105	0.00149086	0.0197836	down-regulated	0.622468	1.42596	1.46245	1.08289	0.270191	0.356101	0.235321	0	0.19315	0.0260239
Fpr1	2.70638	0.00149853	0.0198702	up-regulated	0	0.413538	0.412901	0.152869	0.100123	0.603238	0.348807	2.15426	1.04976	1.33081
Hk2	1.46609	0.00149952	0.0198702	up-regulated	13.9939	26.6586	18.2127	39.5591	44.2796	66.4935	63.2605	160.097	71.8227	6.94306
Igsf9	-1.26049	0.00150542	0.0199343	down-regulated	18.8565	14.7748	11.6567	16.3264	11.7791	5.50354	11.6355	2.40796	7.44023	2.61851
Pdcd1lg2	2.95309	0.00151047	0.0199869	up-regulated	0.0541443	0	0.145381	0.107649	0.141013	2.05319	0.385988	0.121361	0.672034	0.162982
Pcdhga1	-1.80566	0.00151165	0.0199885	down-regulated	1.3224	2.5074	1.83016	2.42631	5.15542	0.928632	1.43894	0.173819	0.709223	0.229335
LOC685067	1.7862	0.00151363	0.0200004	up-regulated	3.07592	17.6496	18.9853	19.2924	12.0672	127.003	22.5867	14.5924	62.5084	6.02879
Has1	2.49703	0.00151638	0.0200184	up-regulated	0.816543	13.0626	12.0305	1.7067	0.708866	5.01007	19.8648	17.88	29.0013	43.5282
Prrg3	-1.53178	0.00151713	0.0200184	down-regulated	5.55831	7.04948	5.57224	10.0698	5.78408	0.909835	4.55128	1.42358	3.89633	0.560146
Depdc1b	3.0026	0.0015273	0.0201384	up-regulated	0.175888	0.252267	0.0472271	0.174849	0.045808	4.57685	0.501552	0.177409	0.261972	0.247075
Lgals3	1.01152	0.00153016	0.0201619	up-regulated	816.541	717.388	665.844	1042.4	1349.47	998.658	2530.11	2226.13	2104.12	684.649
Chst4	-5.46866	0.00153599	0.0202243	down-regulated	0.0193279	0	0	0.499558	1.08225	0	0.025052	0	0	0
Prkaa2	-1.40943	0.00154056	0.0202702	down-regulated	2.94318	15.5144	14.482	13.0695	12.8537	3.97561	7.52169	2.97175	2.94656	2.08948
Ly49i5	5.60324	0.00154378	0.0202856	up-regulated	0	0	0	0	0	0.584689	0	0.071589	0.515348	0
Zfp37	-0.999579	0.00154389	0.0202856	non-significant	9.48673	18.322	18.3875	16.5818	17.6986	6.50369	6.92175	7.59259	6.64121	6.07271
Dapp1	1.4222	0.00154564	0.0202942	up-regulated	2.19563	6.53487	8.1303	6.27696	8.16631	30.7744	12.3508	10.3896	21.9975	3.0526
Lmnb1	1.34118	0.00154977	0.0203342	up-regulated	5.42751	6.11737	7.72258	8.0394	9.9471	38.862	11.5044	20.2411	15.7379	3.53748
Sox21	3.79278	0.00155886	0.0204391	up-regulated	0	0	0	0.0683955	0.0298644	0	0.0891777	0.436942	0.426979	0.230114
AABR07029272.1	2.11437	0.00156281	0.0204765	up-regulated	0.407973	3.57369	3.41604	2.49743	1.23728	27.228	3.45806	3.18854	12.0996	0.651733
RGD1305184	3.78567	0.0015803	0.0206912	up-regulated	0.140654	0.840552	0.802539	2.27213	0.457896	47.1755	0.0911547	0.906393	12.3078	0.0705647
Pcdh18	-1.2713	0.00158289	0.0207106	down-regulated	10.8179	24.8797	32.8455	24.8869	19.232	6.40723	7.87181	2.76508	14.0481	7.63447
Rgs7bp	-1.46349	0.00158448	0.0207169	down-regulated	8.29615	38.8362	34.6953	19.3416	19.5058	7.27512	7.76613	5.90328	7.1099	7.56445
Ptprt	-3.28689	0.00158906	0.0207622	down-regulated	0.0540693	0.937048	1.31569	0.873439	0.0352044	0.0353507	0.192726	0	0.0167776	0.0406891
Cnga1	-2.84018	0.00160471	0.0209399	down-regulated	0.203167	0.283297	0.227299	0.26929	0.374797	0.0442771	0.131668	0	0	0
Myo1a	-2.08587	0.0016049	0.0209399	down-regulated	0.196789	0.376326	0.317036	0.404297	0.375845	0.0343098	0.136037	0.0882182	0.065134	0.0263273
Olr1349	5.65898	0.00161215	0.0210198	up-regulated	0	0	0	0	0	0.198867	0	0.0170444	0.0755063	0
Fxyd7	-2.07775	0.00162916	0.0212175	down-regulated	9.89541	10.3579	3.7957	5.07124	36.4162	1.76811	1.83229	3.65074	2.2123	2.77515
Asf1b	2.37008	0.00163072	0.0212176	up-regulated	0.626507	0.646696	0.688179	0.56619	0.964167	13.0331	1.40263	1.27662	1.62592	0.51433
Oas1f	-2.11374	0.0016348	0.0212558	down-regulated	0.813705	2.51521	0.941749	2.25935	1.8269	0.513659	0.290949	0.0628922	0.383089	0.337844
AC097037.1	4.2859	0.00163858	0.0212862	up-regulated	0	0.838249	0.269022	0.0996002	0	12.9701	0.779185	0.224574	10.6947	0
Hcls1	1.38547	0.00163942	0.0212862	up-regulated	4.6177	10.6846	8.95157	9.45399	10.953	52.0496	9.80651	10.0424	31.2672	5.94803
B4galnt4	2.18572	0.00165462	0.0214603	up-regulated	0.445523	0.591658	0.697818	1.15644	0.612388	8.83563	1.05869	2.59362	2.97994	0.173845
Amotl2	-1.3497	0.00165631	0.0214603	down-regulated	11.097	74.8158	97.5524	25.9677	86.1507	23.4354	18.9404	30.4433	23.7233	7.1702
C1qb	1.30089	0.00165742	0.0214603	up-regulated	15.6498	98.5374	110.792	164.596	150.217	379.477	190.769	265.572	256.922	82.7226
Ddr2	-1.09368	0.00166052	0.0214767	down-regulated	18.4212	87.1501	94.0711	81.0593	68.0198	22.7079	31.2138	23.9959	41.0554	19.8365
Ube2c	3.40336	0.00166122	0.0214767	up-regulated	1.60225	0.638342	1.2548	0.265466	0	33.7547	1.15376	1.9952	0.662901	3.79589
E2f8	3.08634	0.00166214	0.0214767	up-regulated	0.171321	0.184288	0.345008	0.119217	0.0223094	6.36221	0.222059	0.355206	0.404021	0.10314
Kntc1	2.04396	0.00166343	0.0214786	up-regulated	0.676208	0.694908	1.08601	0.716192	0.501998	10.2718	0.93381	1.0199	1.74136	0.811657
Ccdc62	-1.06484	0.00167376	0.0215819	down-regulated	16.0917	17.1985	12.3285	17.0632	26.1886	7.14483	10.4751	5.64275	8.8591	5.339
Neu3	-1.45034	0.00167489	0.0215819	down-regulated	19.9305	13.0783	10.9869	11.9289	31.3716	5.29042	12.991	3.91598	4.56518	2.97547
Fcgr2b	1.13272	0.00168841	0.0217411	up-regulated	4.51765	17.5963	17.1542	12.2859	25.6794	30.7599	20.1196	39.8006	41.6343	14.6486
Rbm12b	-1.47251	0.00170184	0.0218989	down-regulated	0.996212	1.33195	1.25433	1.84638	2.83639	0.632928	0.525253	0.731701	0.56585	0.214599
Eno4	-1.70712	0.00170773	0.0219457	down-regulated	3.7192	2.97859	1.66438	3.24452	3.54173	0.860167	1.96762	0.652164	0.910684	0.20309
Tgfb1	0.870098	0.00170782	0.0219457	non-significant	33.8172	41.8955	46.7361	46.0818	46.1952	100.617	84.266	58.7748	93.4865	28.6392
Grip2	-2.28756	0.00171081	0.0219689	down-regulated	1.22764	0.663294	0.970829	0.794092	0.459879	0.0659702	0.316063	0.00942358	0.260914	0.126554
Sox6	-1.81602	0.00172368	0.0221141	down-regulated	0.488202	3.93865	3.96899	2.76363	3.01974	0.780239	0.632787	0.44075	1.29606	0.36739
Skap1	2.24726	0.00172448	0.0221141	up-regulated	0.684525	0.658076	1.23865	1.02073	0.503826	13.1734	1.35017	1.00064	3.34309	0.537526
Nmnat2	-1.80372	0.00173042	0.0221749	down-regulated	1.11647	5.20147	4.03784	2.46891	2.34397	0.923611	0.708792	1.43	0.593892	0.274345
Ovol1	1.18658	0.00173183	0.0221778	up-regulated	13.9108	11.7443	6.08621	12.2616	11.7767	29.3535	24.6224	14.3522	47.1136	8.03527
Plppr3	-1.61007	0.00173487	0.0221864	down-regulated	2.97809	7.28251	8.98443	7.095	2.22876	1.99185	1.57508	1.20844	1.9544	1.32235
Phex	-3.96088	0.00173649	0.022192	down-regulated	0	0.28305	1.29941	0.808627	0.254755	0.0538555	0	0.0923166	0	0
Lim2	5.093	0.0017514	0.0223672	up-regulated	0	0	0	0	0	0.82764	0.136732	0.177338	0.1964	0
Cnga4	3.69948	0.00176196	0.0224867	up-regulated	0.0377334	0	0	0	0	0.0986811	0.0978169	0.0845772	0.0936687	0.208236
Wfdc18	3.15633	0.00176412	0.0224988	up-regulated	0.370329	0	0.994359	1.47257	16.155	21.791	12.2401	57.2749	50.7912	4.08739
Rpl30	1.08612	0.0017802	0.0226885	up-regulated	39.8308	43.99	38.2456	45.9546	38.8099	138.503	89.1987	113.498	31.3768	36.1588
Mamstr	-2.15844	0.00178475	0.0227309	down-regulated	1.31982	3.70096	5.58831	7.03953	0.925433	0.829715	0.559265	0.170671	1.38612	0.58574
Lif	1.91905	0.00179372	0.0228181	up-regulated	3.55246	5.85741	7.08312	1.78322	2.35116	5.56507	45.4376	7.47645	19.718	1.55284
Ttc9	1.21237	0.00179403	0.0228181	up-regulated	23.0554	17.6502	16.6115	27.8627	48.2499	41.2694	50.804	117.203	63.7785	14.4311
Gys2	-3.13578	0.00180375	0.022926	down-regulated	0.545566	0.326032	2.26599	0.508449	0.799237	0	0	0.0382142	0.380898	0.0342132
Nat8f3	-1.55139	0.00181607	0.0230669	down-regulated	1.13006	5.9227	5.16178	5.31995	5.93697	1.90229	1.8688	0.596847	0.878652	1.27073
AABR07017768.6	4.56225	0.00183293	0.0232495	up-regulated	0	0	0	0	0.161428	3.72828	0.321359	0.277863	1.23092	0
Rap1gap	-1.19938	0.00184403	0.0233586	down-regulated	45.2973	35.6286	27.7818	65.7301	44.7225	6.03708	34.0276	14.5723	24.4713	9.09955
Sost	4.03281	0.00185245	0.0234494	up-regulated	0	0.0628525	0	0.15683	0	2.20043	1.36322	0.0589355	0.326353	0
Ccnf	2.34235	0.00185729	0.0234946	up-regulated	0.371406	0.471652	0.623283	0.88842	0.483643	10.0318	0.631839	1.80805	1.4838	0.209623
AABR07065423.1	4.68752	0.00186632	0.0235856	up-regulated	0	3.60347	0	0.666029	0	3.06627	2.17101	99.8651	0.415789	1.68062
Sema3b	-1.85893	0.001867	0.0235856	down-regulated	0.258225	1.69748	1.25189	1.29777	1.10218	0.225105	0.353295	0.225088	0.373925	0.158338
Ppp1r1c	-2.06347	0.00187415	0.0236319	down-regulated	0.502883	1.37888	0.853852	0.838092	0.770414	0.116043	0.345079	0.0331525	0.257013	0.148407
Igfbp4	1.2705	0.00187449	0.0236319	up-regulated	105.683	150.608	211.542	128.649	29.7256	285.78	227.027	227.835	414.955	196.352
AABR07019442.1	-5.42867	0.00187573	0.0236319	down-regulated	0	1.41213	0.906397	0.503364	0	0	0	0	0	0
Dlg2	-1.95456	0.0018789	0.0236559	down-regulated	0.129397	0.706998	0.818964	0.532907	0.1685	0.157115	0.149749	0.077688	0.103247	0.0556433
AABR07065812.2	4.91111	0.00188423	0.0237028	up-regulated	0	0.794704	0	0	0	0.579627	0	8.94212	15.1301	0.444771
Fermt3	1.34201	0.00188593	0.0237028	up-regulated	4.95147	11.9643	10.3433	11.8525	6.63399	39.876	19.8561	17.1885	31.4829	3.4078
Ccnd2	-1.12292	0.00188643	0.0237028	down-regulated	137.472	195.312	216.856	174.295	122.138	82.0462	49.337	41.0964	62.7693	79.6409
Dlk2	-1.8639	0.00189334	0.0237736	down-regulated	7.78893	2.95176	2.57881	2.11934	9.64794	1.73888	1.1491	1.65595	0.654983	0.974261
U1	-5.42221	0.00189593	0.0237902	down-regulated	1.07034	3.51802	3.95167	0	0	0	0	0	0	0
Zbtb4	-0.829786	0.0019049	0.0238867	non-significant	35.6506	65.9578	69.2278	70.6799	90.7582	37.1784	39.0394	28.6356	36.0497	21.3459
Pja1	-0.835787	0.00190939	0.023927	non-significant	68.623	83.4478	81.3317	83.0189	84.3558	37.2999	55.9027	32.3517	46.0234	27.7934
Rasl11b	1.36264	0.00191688	0.0240047	up-regulated	24.1235	38.705	25.1359	11.3273	19.4714	29.827	48.343	35.5808	54.258	73.7627
Psme2	1.07179	0.00192948	0.0241463	up-regulated	75.5887	95.8511	98.366	140.964	88.5293	366.375	130.299	119.957	295.097	70.5746
Pbk	3.44902	0.00194518	0.0243098	up-regulated	1.01104	0.172629	0.969541	0.239303	0	24.3634	1.31047	0.647482	0.597568	1.35261
Rspo2	-5.6917	0.0019464	0.0243098	down-regulated	0.0189237	0	0.101623	0.263367	0	0	0	0	0	0
LOC100365773	-2.8623	0.00194645	0.0243098	down-regulated	0.376687	0.675328	2.065	0.780131	0.0408766	0.102616	0.0406871	0.1759	0.194808	0
Thsd7a	-1.47097	0.00195	0.0243379	down-regulated	1.41587	15.1921	13.1771	6.4332	12.2603	3.59821	3.46301	2.15159	5.07352	1.29224
Syt17	-1.50565	0.00196035	0.0244403	down-regulated	7.58443	9.89302	8.17527	13.3394	17.9247	1.97873	8.95626	2.94232	3.84695	1.06102
Scn1a	-1.78369	0.00196082	0.0244403	down-regulated	0.245512	0.162327	0.266492	0.218099	0.299298	0.068305	0.0744775	0.0468341	0.0778027	0.0419306
LOC100911486	1.46705	0.001966	0.0244885	up-regulated	0.977189	1.63155	1.71249	3.26278	5.27452	4.49662	10.6548	10.358	4.33303	1.93105
Tff2	-3.77959	0.00197245	0.0245056	down-regulated	0.618084	0.738739	8.7129	1.7665	0	0.202053	0.400567	0	0.19179	0
Wfs1	-0.90143	0.00197262	0.0245056	non-significant	41.5865	41.0581	37.7472	35.6041	38.6787	17.1488	32.1892	14.5139	20.3683	11.581
Bcas1	0.912904	0.00197517	0.024521	non-significant	37.8818	56.0543	39.4166	29.3835	32.831	71.5437	77.6327	80.0709	95.0912	25.7944
Gldc	1.8268	0.00198517	0.0246287	up-regulated	0.250106	0.264437	0.206631	0.267755	0.31316	1.38363	0.44886	1.56321	0.799952	0.212344
Cacna1a	-1.15646	0.00199308	0.0247105	down-regulated	2.27109	5.17844	4.65228	2.86584	4.61616	1.39718	1.47728	2.36211	1.44063	0.983823
Chodl	-2.00812	0.00201171	0.0249084	down-regulated	6.23561	21.6573	32.2484	26.2116	1.41881	3.44123	2.25958	3.86991	1.87248	5.07936
Marveld3	1.14292	0.00201601	0.0249451	up-regulated	10.3318	9.52731	9.40396	16.308	25.7041	21.5518	37.3423	49.9902	31.403	6.41685
Sema3a	-1.09767	0.00201879	0.024963	down-regulated	7.43486	32.716	32.9616	25.2307	41.1339	9.90944	8.18038	12.8514	12.6107	9.45892
Clec2e	2.48215	0.00202636	0.02504	up-regulated	0.574962	0.13744	0.270167	0.142892	2.09639	5.13121	1.0806	4.34951	6.1016	0.346144
Vav1	1.67237	0.00203091	0.0250796	up-regulated	1.78355	6.8593	5.4262	6.80611	3.72729	36.1865	9.19112	6.4963	21.4053	1.94834
Arpp21	3.32079	0.00204059	0.0251826	up-regulated	0	0.0197405	0.133043	0.0820943	0.0860301	2.0949	0.214078	0.0185102	0.686748	0.0497166
Asz1	-5.43549	0.00205186	0.0252923	down-regulated	0	0.668933	0.0683082	0.0505796	0.0662556	0	0	0	0	0
Akna	1.4203	0.00206078	0.0253814	up-regulated	2.23442	6.60365	6.41409	5.68634	5.74523	34.5297	7.37204	5.95534	15.9341	3.2529
Galnt3	1.23121	0.0020655	0.025389	up-regulated	18.8348	13.5565	11.796	21.0581	25.6291	47.586	43.6077	54.4991	58.3745	5.14539
Ppp1r12a	-1.06414	0.00206681	0.025389	down-regulated	223.296	550.34	607.99	349.988	500.352	143.122	170.138	161.516	171.927	203.375
Klhdc7a	-1.33116	0.00206725	0.025389	down-regulated	18.4591	23.3421	14.7203	32.0839	28.9759	11.6554	15.6497	9.2812	8.32556	0.867187
Camp	3.63952	0.00206819	0.025389	up-regulated	0.0748873	0.716047	0.603233	0.446671	0	1.37093	0	3.52497	1.30129	8.56602
Zim1	-3.71517	0.00207011	0.0253959	down-regulated	0	0.707012	1.01579	0.382915	0.0716558	0	0	0.0616698	0.0341494	0.0276065
Rasal3	1.89587	0.0020791	0.0254727	up-regulated	0.971601	2.56446	2.94851	2.02228	0.909372	20.5393	3.12213	1.7014	6.14276	1.88884
Itpr1	-0.895752	0.00208582	0.0255257	non-significant	29.9639	85.8194	81.8072	67.3048	91.1351	31.4742	33.9229	39.4454	34.4082	23.5012
Gm21976	-3.78114	0.00208616	0.0255257	down-regulated	0.234988	0.842577	0	0.759202	0.994499	0.153636	0	0	0	0
Tnfsf13	1.11991	0.00210379	0.0257247	up-regulated	7.55051	23.1371	20.705	19.6432	12.6215	53.8119	26.4101	27.0964	41.707	15.2864
LOC103689922	-1.02787	0.00211031	0.0257574	down-regulated	13.4532	16.7246	15.1417	17.2353	36.3067	8.58981	10.7501	8.25297	10.7224	4.65004
Ankdd1a	-1.67444	0.00211061	0.0257574	down-regulated	2.35279	2.00227	1.73929	2.44252	0.940467	0.993056	0.82995	0.600794	0.425101	0.119531
Jph1	-1.58158	0.0021126	0.0257648	down-regulated	1.78318	7.4168	7.08617	4.67979	10.5421	1.79541	2.33439	0.959252	2.169	1.46715
C1galt1	1.42511	0.00213354	0.0259864	up-regulated	16.7369	46.1841	39.187	58.0078	53.3708	120.534	110.69	163.619	144.133	6.29756
Glis2	-1.37556	0.00213626	0.0260025	down-regulated	14.0277	22.9422	25.4899	27.2931	12.7613	5.06773	6.12273	2.53001	7.53131	9.32235
Tulp1	-1.8905	0.0021397	0.0260274	down-regulated	3.24016	1.7185	1.19626	4.30814	4.14021	0.741452	1.81115	0.635481	0.477572	0.162556
Bcl10	0.833337	0.0021461	0.0260884	non-significant	17.4107	21.8534	22.3083	23.8205	28.8377	31.917	39.2541	57.7253	39.7085	16.4038
Tg	1.92149	0.00215777	0.0262132	up-regulated	0.120216	0.0598681	0.0806974	0.0995889	0.0391363	0.419189	0.363578	0.134729	0.441417	0.130675
Gpr17	-1.8578	0.00215921	0.0262136	down-regulated	0.478771	2.36197	2.31123	0.74936	2.52034	0.372963	0.64697	0.239744	0.745969	0.122653
Ptk2b	0.778954	0.00217907	0.0264032	non-significant	26.0551	31.8625	32.8479	33.8264	37.1963	69.1642	47.8784	54.0939	57.8455	24.4223
Epm2aip1	-0.895611	0.00220052	0.0266314	non-significant	24.3582	43.8456	47.9762	59.1425	64.2194	24.5479	30.3278	31.932	22.421	8.03375
Cmbl	1.13278	0.00220076	0.0266314	up-regulated	13.1103	19.6074	19.2905	27.1575	20.4985	46.6724	49.0216	63.5156	42.5126	6.77245
Cebpb	1.56542	0.00221176	0.0267263	up-regulated	67.3085	60.6237	35.4291	14.5355	29.6828	78.1263	87.0743	57.9463	95.1356	171.816
Lrg1	1.06859	0.00221186	0.0267263	up-regulated	12.6015	29.5936	27.5121	15.8691	46.8173	63.7005	30.1623	43.1355	60.4149	36.2358
Rxfp1	-3.34419	0.00221385	0.0267263	down-regulated	0.170802	3.28089	10.7611	2.12242	0.15887	0.223342	0.158133	0	1.01456	0.0979313
Tchhl1	5.37887	0.00221648	0.0267351	up-regulated	0	0	0	0	0	0	0.299529	0	0.344192	0.0463743
Tfrc	1.08932	0.00221914	0.02675	up-regulated	18.6163	19.6077	19.7526	21.5004	17.1211	37.7993	94.3488	22.0772	28.0868	14.7809
Ell2	0.86024	0.00222403	0.0267916	non-significant	24.4303	34.4124	36.8633	31.1475	41.1786	59.4308	55.0913	91.941	47.442	23.8145
RT1-N2	1.76175	0.00223195	0.0268666	up-regulated	7.56092	28.8813	21.6733	28.0845	10.0454	166.504	20.0638	13.5407	94.638	14.4553
Bhlhb9	-0.907495	0.00223313	0.0268666	non-significant	9.99281	13.3319	14.8744	14.6336	9.43017	5.66802	7.0492	4.87088	7.15915	4.41889
Map3k8	1.03433	0.00224192	0.026955	up-regulated	4.58384	7.84824	6.33331	4.98311	10.1895	8.84372	18.3344	19.9894	11.2741	4.99438
Ttk	2.68351	0.00224402	0.0269629	up-regulated	0.833405	0.529174	0.699297	0.89321	0.0678284	16.3976	1.55282	0.99239	1.00209	0.418112
Magee2	-1.76944	0.00224971	0.0270138	down-regulated	4.27482	2.1227	1.94076	3.24364	3.11947	0.810114	1.3919	1.06464	0.94839	0.124327
Lcp2	1.46743	0.00225461	0.0270554	up-regulated	2.48262	11.0981	7.85871	8.16606	7.89197	46.1324	9.66937	7.24223	27.5514	5.47047
Avpi1	0.954277	0.00226418	0.0271527	non-significant	57.0816	44.7087	51.9589	45.8383	60.8884	61.1415	80.9655	111.339	119.991	70.1512
Casp8	0.962447	0.00227947	0.0273186	non-significant	23.4529	27.0771	24.5206	36.0864	37.0493	64.5156	71.4147	63.9852	64.8714	11.3657
Ly49i3	4.48347	0.00228311	0.0273351	up-regulated	0	0.159303	0.268409	0	0	4.05211	0	0.224062	5.45924	0.0668677
Kynu	2.80019	0.00228393	0.0273351	up-regulated	0.0485174	0.289942	0.130273	0.289386	0.126358	3.67962	0.188658	0.135936	1.68614	0.243407
Gpr174	2.89753	0.00228524	0.0273351	up-regulated	0.0620619	0.400555	0.183305	0.289969	0.09698	6.12703	0.225238	0.180841	1.03221	0.0498174
Paqr8	1.16558	0.00229244	0.0274037	up-regulated	17.8048	17.7026	14.8422	22.1604	28.9471	44.2917	30.1656	71.3281	64.9013	7.16106
Adamts9	1.4851	0.00230141	0.0274796	up-regulated	3.40627	3.74494	9.82328	3.39207	9.23446	14.6581	6.08418	39.066	13.0297	3.3642
Shank1	-1.96032	0.00230173	0.0274796	down-regulated	0.21643	0.551393	0.611715	0.707737	0.163167	0.156398	0.16241	0.0319154	0.113108	0.0571478
Clec4a3	1.83298	0.00230924	0.0275516	up-regulated	3.26352	31.7441	22.5129	48.1116	17.5415	138.055	26.5502	38.2481	192.191	12.8892
Ctsd	0.922678	0.00231072	0.0275516	non-significant	718.965	501.892	409.318	704.213	976.266	1371.33	1413.46	1462.08	1118.41	488.669
Dnase1l3	2.15465	0.00232	0.0276447	up-regulated	3.74266	11.3406	20.5232	22.9522	1.40719	144.957	40.1751	11.461	59.8988	4.28423
Slc15a1	2.88351	0.00232682	0.0276935	up-regulated	0.0906382	0	0.121685	0	0.118028	0.118519	0.548246	0.27088	0.374997	0.636613
Rtn4rl2	3.78146	0.00232706	0.0276935	up-regulated	0	0.306369	0.0688269	0.0509637	0	0.670363	0.332246	4.51023	0.127262	0.0514397
Nckap1l	1.549	0.00234161	0.0278489	up-regulated	2.15108	9.22011	9.3608	10.2219	5.34871	49.9268	9.72245	8.46885	28.3677	3.76782
Mdm2	0.858013	0.0023562	0.0280046	non-significant	55.8342	67.3862	52.0655	54.7099	58.967	82.8518	106.681	139.318	117.37	41.5995
Igsf6	1.49636	0.0023621	0.0280569	up-regulated	3.32167	15.0183	9.02084	7.92494	9.98563	51.1533	8.5862	14.5503	38.8723	5.92304
Adm2	5.40595	0.00238131	0.0282671	up-regulated	0	0	0	0	0	0.14157	0.0467767	0.364009	0	0
LOC102546864	2.50493	0.00238312	0.0282706	up-regulated	0.209595	0.313137	0.140694	0.729252	0.10235	3.28882	1.63001	0.205535	3.15429	0.210304
Tbx20	-1.48492	0.00239304	0.0283522	down-regulated	2.93088	22.5329	21.1097	12.2449	22.3837	4.11729	4.97961	3.01837	7.98836	3.9343
AABR07062513.1	-2.28802	0.00240588	0.0284804	down-regulated	0.252489	0.486196	0.451967	0.278887	2.53899	0.165078	0.345447	0.0471616	0.156693	0.0281492
Gdf10	-2.56993	0.00240852	0.0284804	down-regulated	0.182016	2.08845	4.05642	4.14355	0.568847	0.142803	0.0943684	0.203989	1.03921	0.146105
Ly49si3	2.15959	0.00240893	0.0284804	up-regulated	0.0840689	1.15552	0.846491	0.961085	0.656844	7.31029	2.6152	1.17772	3.70427	0.674826
Sgo2	2.55929	0.00240995	0.0284804	up-regulated	0.120772	0.10498	0.13266	0.152802	0.0857825	2.67031	0.341539	0.319921	0.109018	0.110164
Plk1	2.27543	0.00241725	0.0285487	up-regulated	1.2807	0.693599	1.37013	1.57153	0.964151	21.9798	1.60811	2.28752	1.61443	0.963773
Adgrd1	-1.42301	0.00242282	0.0285782	down-regulated	39.4861	125.67	154.722	74.4757	55.7585	16.9038	21.1423	21.5441	18.9344	44.1789
Cyp21a1	-2.38552	0.00243073	0.0286535	down-regulated	0.290622	0.240476	0.330145	0.666708	0.524003	0.0584647	0.0289763	0.100217	0.166485	0
Greb1l	-1.36983	0.00243344	0.0286674	down-regulated	0.978889	2.381	2.40551	1.69014	2.6314	0.74854	0.667786	0.609478	1.10841	0.344631
Aif1	1.64379	0.00243757	0.0286787	up-regulated	6.40928	26.1601	31.492	35.5847	9.70877	133.466	23.1704	23.4792	124.793	15.2243
Scel	1.73592	0.00243891	0.0286787	up-regulated	7.78746	6.48663	7.95031	13.4598	51.8818	35.5572	36.6563	111.177	75.3435	5.58736
Gulp1	-1.04033	0.00243901	0.0286787	down-regulated	5.06354	14.6307	16.9225	13.4852	12.6916	5.4693	5.50979	3.17178	7.09598	4.39069
Kcnk2	-1.43427	0.0024585	0.0288897	down-regulated	5.3383	4.01901	3.58343	2.79647	4.7536	1.21473	1.15321	1.90627	2.01374	0.761442
Slpi	2.44252	0.00246833	0.0289324	up-regulated	1.14098	290.156	51.2567	47.9001	46.5164	206.694	251.412	265.483	1354.85	113.868
Uhrf1	2.3892	0.00247086	0.0289439	up-regulated	1.11171	0.657514	1.32326	0.592451	0.462656	17.699	0.74276	1.09178	1.93463	0.816479
Mgat4e	-2.09523	0.0024775	0.0290036	down-regulated	0.468453	0.159971	0.35938	0.449055	0.871452	0.131261	0.130112	0.112501	0.0830627	0.0335741
Map4k1	1.64177	0.00248464	0.0290689	up-regulated	2.38142	7.17191	6.12085	6.6037	2.40741	37.4701	6.4577	5.91725	19.4655	3.78858
Dnah11	-2.23426	0.0024889	0.0290807	down-regulated	0.0437123	0.466475	0.222166	0.127259	0.105712	0.0530758	0.024282	0.0139969	0.0775074	0.0156643
Slc52a3	1.76163	0.00249032	0.0290807	up-regulated	0.770588	1.34609	0.583587	0.982101	2.39285	5.70989	2.10005	6.90891	3.3353	0.911972
Nkg7	2.70484	0.00250653	0.0292335	up-regulated	0.38036	0.340956	1.14895	4.72643	0.619127	29.9038	2.34178	2.02481	9.55999	0.954114
Apol3	1.3002	0.00251107	0.0292682	up-regulated	12.1434	12.9434	16.3638	10.8105	12.9809	62.5378	13.3612	22.2676	49.6598	7.70623
Prcp	0.960807	0.00251489	0.0292944	non-significant	18.5843	20.6655	23.123	21.6572	23.9244	59.9649	23.4954	50.9569	52.6546	11.5845
Tnni3	-4.95595	0.00251825	0.0293152	down-regulated	0.273591	0.130799	0	0.10879	0.783791	0	0	0	0	0
Hydin	-1.77903	0.00252082	0.0293183	down-regulated	0.126924	0.271797	0.1349	0.162976	0.423529	0.0864411	0.0685473	0.0651962	0.0722044	0.0106128
Entpd8	2.04246	0.00255966	0.0297417	up-regulated	0.55074	0.388965	0.537737	0.223973	0.325987	1.08023	0.616503	2.88974	3.13822	0.452129
Fgfr1op	0.822958	0.00256299	0.0297619	non-significant	14.5506	16.2038	15.7247	19.889	18.7461	32.959	30.6807	31.559	33.6064	11.1181
Tk1	1.55305	0.00256679	0.0297876	up-regulated	7.87544	5.3321	6.51904	9.27708	2.13406	48.097	12.804	8.45204	16.2162	5.2376
Ccnl1	1.04789	0.0025685	0.0297888	up-regulated	150.175	242.363	159.151	100.791	130.202	215.599	358.709	187.73	368.956	266.992
Ppp1r3a	-2.05449	0.00257379	0.0298283	down-regulated	0.319156	1.46006	1.68436	0.207868	0.931525	0.0719537	0.263897	0.0986717	0.396133	0.132511
Lepr	-1.02362	0.0025751	0.0298283	down-regulated	7.06412	26.6595	27.1425	22.8228	22.3264	8.35909	11.338	13.8752	7.45501	4.73456
RGD1561415	-3.79903	0.00258492	0.0299235	down-regulated	0.529473	0.372253	0.167256	0	0.932822	0.122178	0	0	0	0
Tsga10ip	-2.44922	0.00260028	0.0300827	down-regulated	0.406752	0.540169	0.940468	0.247103	0.794504	0.295484	0.087869	0.0506505	0	0.0453474
Elfn1	-1.70979	0.0026023	0.0300875	down-regulated	1.48257	1.75932	1.96196	1.43171	0.772236	0.221556	0.521588	0.2611	0.578332	0.382521
Tnfrsf9	1.82037	0.00260872	0.0301343	up-regulated	0.236571	1.73185	1.34982	1.11708	1.38628	6.57353	3.56462	3.81125	4.58797	0.652771
Trav12-3	5.45841	0.00261574	0.0301862	up-regulated	0	0	0	0	0	2.85488	0	0.48937	0.270987	0
Ldb3	-1.16712	0.0026173	0.0301862	down-regulated	8.62329	15.8287	16.6989	12.2377	4.99729	4.48674	3.61843	4.53699	4.77252	4.46213
Nek5	-2.07157	0.00263616	0.0303662	down-regulated	0.850465	0.491299	0.152237	0.507266	0.830603	0.129742	0.183723	0.14297	0.0703725	0.0853341
Nfkbiz	1.55909	0.00264251	0.0304206	up-regulated	48.195	143.346	86.2953	13.6795	16.7293	142.811	285.378	113.508	223.905	88.4746
Capg	0.909017	0.00265124	0.0305023	non-significant	235.732	196.29	181.219	291.929	259.707	442.563	382.864	597.797	513.02	132.87
Atp8b5p	-1.41387	0.00268067	0.030822	down-regulated	1.56903	5.27649	3.42792	3.41016	2.2843	0.917517	1.22527	1.33248	1.40314	0.518258
Klkb1	7.17009	0.00268447	0.0308467	up-regulated	0	0.0421797	0	0	0	0	8.25648	0	0	0
RGD1564664	1.8588	0.00269973	0.0310029	up-regulated	46.8096	138.138	104.444	23.423	79.594	53.0639	102.466	204.342	132.559	464.976
Fcmr	-1.71339	0.00270507	0.0310451	down-regulated	1.31853	22.6109	27.5146	28.4374	12.7653	4.23533	5.46142	4.52947	6.15482	3.36498
Kif4a	1.91215	0.00270934	0.031075	up-regulated	0.876316	0.884454	1.60786	1.79068	1.12845	15.3548	3.34443	1.46225	2.22369	0.722963
Irgm	1.36524	0.00271674	0.0311331	up-regulated	13.4182	21.9529	18.8019	31.2335	31.1507	119.105	32.1943	22.3516	103.362	9.30676
St14	0.982019	0.00271773	0.0311331	non-significant	62.1416	35.3271	34.7537	56.873	49.3334	90.0685	109.27	119.454	113.34	26.6888
Kcna3	2.0079	0.00272079	0.0311491	up-regulated	0.182578	0.805331	0.898765	1.10629	0.747222	6.77001	1.5664	1.5249	4.49452	0.104683
Rhpn1	1.63397	0.00273203	0.0312476	up-regulated	0.683838	1.19456	1.35946	1.0197	0.667867	4.05826	1.02272	2.84449	5.10896	1.13479
Slc26a9	2.79987	0.00273274	0.0312476	up-regulated	0.0980648	0.0293019	0.0164569	0	0.111737	0.352633	0.0635537	0.838012	0.471653	0.0737973
Aox2	1.85538	0.00273635	0.0312505	up-regulated	0.353027	0.876338	0.960055	0.989839	0.884057	2.6632	3.5433	3.44921	4.46038	0.108991
Zfp316	-1.08623	0.00273806	0.0312511	down-regulated	4.5994	6.32843	5.38974	6.89765	8.46943	3.27578	3.88218	2.1522	2.51106	1.53039
Plp1	-1.16907	0.00275478	0.0314035	down-regulated	15.4537	25.4592	32.4066	28.5058	11.5341	5.83812	9.07251	6.89221	10.4396	9.29203
Ptp4a3	-1.16046	0.00277103	0.0315321	down-regulated	37.9804	62.2016	60.2084	49.4181	94.1976	26.6043	17.7013	9.93856	25.3473	27.5584
Znrf1	0.878841	0.00277112	0.0315321	non-significant	24.1408	18.8955	18.31	19.3684	23.0515	40.8354	39.4195	39.0126	31.8058	22.4165
Sectm1a	2.9753	0.00277572	0.0315652	up-regulated	0.383027	0.457797	1.39576	0.707137	0	17.4224	0.780157	0.858533	3.97307	0.384322
Tef	-1.0502	0.00277853	0.0315778	down-regulated	56.704	49.143	60.0641	114.829	47.4749	19.8031	34.3813	21.5628	27.4652	28.4428
Kcnab2	2.00252	0.002781	0.0315868	up-regulated	0.19306	1.72172	1.03676	1.25486	0.908913	9.88426	1.7324	2.13037	5.12426	0.521534
Lpxn	1.42153	0.00278698	0.0316354	up-regulated	4.45411	14.3126	10.8159	13.1625	7.67011	60.7248	14.5119	16.3393	30.6932	5.54373
Tdg	0.800787	0.00278923	0.0316418	non-significant	25.2739	33.4589	32.5786	36.8429	24.6087	55.0117	55.2202	61.0698	56.5406	19.9727
Dnajc15	0.900444	0.00279483	0.0316861	non-significant	30.5653	25.0904	23.1891	29.4022	26.7266	42.0764	44.0344	56.2951	48.6244	33.331
Klre1	2.80168	0.00279898	0.0317139	up-regulated	0.284039	0.339485	0.444887	0.800025	0.493165	8.97577	0.736317	0.318328	6.34583	0.0949997
Matn2	-1.25354	0.00283337	0.0320841	down-regulated	36.4974	166.464	197.485	111.267	63.6697	32.5628	30.0702	46.9623	35.5789	45.8505
Lgi4	-0.936025	0.00284304	0.032166	non-significant	24.2781	27.7144	27.0186	23.2746	39.3213	11.3816	14.7809	10.2979	19.4376	9.25444
Cox5a	0.934471	0.00284499	0.032166	non-significant	129.248	80.0671	79.8115	107.704	88.6513	159.839	175.759	173.469	161.112	147.409
Cep55	2.4234	0.00284577	0.032166	up-regulated	0.983394	0.629657	0.848727	0.663364	0.823224	17.6811	1.0015	1.49572	0.980823	0.49336
Kcnv2	-2.22253	0.0028495	0.0321764	down-regulated	0.945012	2.17829	2.58273	1.39237	0.241723	0.353059	0.240602	0.0189124	0.523633	0.237052
AC142181.1	3.85982	0.00285014	0.0321764	up-regulated	0	0.27461	0.30846	0.228403	0	6.30913	0.148902	0.257496	5.98867	0
Stard9	-0.936664	0.00287211	0.0324049	non-significant	3.71704	11.5323	10.7794	13.1092	10.9072	5.28611	5.90041	4.30033	6.95841	1.50469
Sult5a1	-1.63509	0.00289237	0.0325874	down-regulated	6.33271	10.1873	16.1766	11.4677	5.52733	2.41707	1.68601	2.53197	2.37927	3.5377
Cyp4f4	-6.17309	0.00289352	0.0325874	down-regulated	0	0.205085	0	0	1.11721	0	0	0	0	0
Lgmn	0.844501	0.00290188	0.0326618	non-significant	57.3715	86.4852	90.1815	123.896	147.29	210.453	157.394	158.158	227.408	66.6244
Atp2a3	-1.16186	0.00290644	0.0326935	down-regulated	12.3004	17.5734	19.9832	12.4041	11.3188	10.6964	4.4104	1.80732	6.92551	4.89473
Tbc1d10c	1.49418	0.00291303	0.0327366	up-regulated	6.22886	8.08815	4.98995	6.37046	5.70787	45.6182	9.60191	10.9739	15.2397	4.55241
Ryr3	-1.35395	0.00291378	0.0327366	down-regulated	6.34885	19.4592	18.7546	10.5281	13.9581	2.19327	4.46042	3.17314	2.62814	7.14574
Zcchc3	-1.41668	0.00291777	0.0327618	down-regulated	0.813774	1.42318	1.29335	1.7488	1.20774	0.430334	0.519634	0.328593	0.690695	0.222143
Oas1k	1.76248	0.0029238	0.0328082	up-regulated	4.59141	3.83231	5.39998	0.339493	7.18951	15.8777	5.70527	12.0775	21.8297	9.06157
Mobp	-5.57116	0.00292793	0.0328167	down-regulated	0.0194953	0	0	0.0387605	0.330027	0	0	0	0	0
Pou2f2	2.04789	0.00294996	0.0330438	up-regulated	0.108422	0.550746	0.388163	0.52993	0.258843	3.10722	1.18282	0.263274	2.43353	0.253841
Zkscan7	-1.23169	0.00296221	0.0331612	down-regulated	4.13623	7.27455	5.82095	6.65465	9.80379	2.24171	4.62051	1.25038	3.20866	1.46532
Ptk6	3.20368	0.0029752	0.0332533	up-regulated	0.0409748	0	0	0.0407329	0	0.267895	0.318658	0.0918425	0.305145	0
LOC108348047	1.36643	0.002977	0.0332533	up-regulated	0.752044	7.65607	5.09574	2.98162	7.05101	11.9162	7.63759	9.69751	18.2623	5.27323
NEWGENE_2813	-1.8143	0.00297812	0.0332533	down-regulated	1.93369	3.01735	3.7859	2.26935	1.57377	1.19402	0.208864	0.421385	1.03337	0.377266
Serpind1	-2.86955	0.00298277	0.0332533	down-regulated	0.247533	0.147926	0.189898	0.035153	0.276288	0	0.0229172	0.0396307	0.0438907	0
Grap	1.75251	0.00298291	0.0332533	up-regulated	2.0584	4.57874	2.7251	4.49038	4.39294	34.4298	4.03907	5.38275	10.5033	3.24147
Upk3b	-1.27643	0.00299471	0.0333531	down-regulated	42.2923	39.3152	35.207	87.0991	82.6586	11.7938	49.267	26.7569	18.062	5.51355
Ogn	-1.43706	0.0029985	0.0333675	down-regulated	75.9803	258.51	305.291	207.095	68.006	26.595	72.1397	46.0772	34.4188	78.7296
Dsel	-0.873041	0.00300771	0.03345	non-significant	6.4601	11.885	13.3805	7.95781	16.4745	5.69424	8.79049	4.54089	5.2546	3.0282
Myo1f	1.55137	0.00301288	0.0334876	up-regulated	1.54066	9.97925	8.70059	7.5689	5.53981	42.9431	9.22457	5.79263	28.252	4.63761
Kif18b	2.47534	0.00302073	0.0335349	up-regulated	0.447462	0.182618	0.410257	0.499066	0.0994823	7.2924	0.480959	0.733872	0.731482	0.219012
Gna14	-1.55998	0.00302868	0.0336032	down-regulated	1.71685	6.61624	4.60986	4.27476	2.1521	1.23788	1.80936	1.45657	1.27458	0.354191
AABR07006142.1	2.75165	0.00304535	0.0337681	up-regulated	0.300987	2.01456	1.61635	0.179526	0.391944	12.1221	0.468152	0.809575	15.1301	0.966417
LOC100364062	0.819706	0.00305058	0.0337916	non-significant	304.372	302.049	298.506	291.053	286.388	431.629	509.779	672.438	575.9	234.035
Nfkb1	0.882541	0.00305108	0.0337916	non-significant	22.4922	39.4909	40.4489	39.9659	41.5188	62.1092	75.2628	98.2677	59.5196	19.094
Papolb	-1.95015	0.00305308	0.0337937	down-regulated	0.565839	0.701343	0.422033	1.08333	1.47367	0.191825	0.434617	0.140922	0.208093	0.0420558
RGD1306782	-1.85825	0.00306034	0.0338539	down-regulated	2.68759	3.97933	2.69268	1.99383	4.38777	0.524525	0.415945	1.75328	1.19492	0.160996
Drd1	1.90059	0.0030647	0.0338822	up-regulated	0.226264	0.16226	0.121507	0.269914	0.206248	0.59173	1.31973	0.557874	1.15143	0.0908118
Gadd45b	1.38357	0.00308398	0.0340751	up-regulated	13.0696	29.5289	27.9002	16.283	75.0534	48.1464	46.3094	86.4695	43.2443	89.1262
Cadm3	-1.24485	0.00309101	0.0341097	down-regulated	19.8459	65.0123	75.4809	50.3489	30.315	10.9051	18.8446	11.1292	14.5397	22.7769
Tmem163	5.21487	0.00309573	0.0341097	up-regulated	0	0	0	0	0	0.445323	0	0.163575	0.0603862	0
Sema4d	0.988985	0.00309728	0.0341097	non-significant	9.57524	9.23519	9.89558	10.5052	7.66477	33.2134	13.1278	14.246	22.4154	6.11117
Knstrn	2.486	0.00309789	0.0341097	up-regulated	1.13249	1.08285	1.06429	1.1258	0.36868	21.8796	1.2477	1.07882	1.01909	1.50562
Tspyl5	-1.65079	0.00309976	0.0341097	down-regulated	1.53042	4.55166	4.77825	4.59954	3.10523	0.791169	2.0298	0.678093	1.19274	0.571385
AC098622.1	2.02743	0.00309988	0.0341097	up-regulated	0.3816	0.729745	0.307387	1.59326	0.397534	3.89207	1.78061	3.50687	1.61037	1.60814
Zhx3	-0.844957	0.00310188	0.0341116	non-significant	3.5258	7.87684	7.97551	5.80416	11.3944	4.55237	3.91179	4.34658	3.53673	1.73549
AABR07064867.2	2.78522	0.00310491	0.0341248	up-regulated	0.0843923	0.504331	0.226599	0.167788	0.329685	0.662112	1.42201	0.662061	0.418987	3.13307
LOC502907	2.13637	0.00311425	0.0342074	up-regulated	2.3949	1.0482	3.89451	4.09088	0.658864	18.3926	14.6464	1.47432	18.1282	1.28611
Rab13	0.835366	0.00313268	0.0343769	non-significant	40.3313	34.909	35.0289	43.596	33.7867	73.1853	57.8241	59.6903	77.9978	36.9323
Prune2	-1.09634	0.00313337	0.0343769	down-regulated	2.84352	23.2546	21.3365	16.3359	19.6865	7.53498	6.60594	7.22777	7.98391	4.0633
Agtr1a	-1.10601	0.00313982	0.0344274	down-regulated	9.29326	28.2582	26.4685	14.5263	22.532	7.25882	8.09716	14.0544	6.42949	4.99592
Prom2	-1.02487	0.00314591	0.034474	down-regulated	78.4512	56.0288	36.5158	68.6053	50.8151	24.8961	46.37	23.988	37.0848	8.48265
Repin1	-1.06789	0.00314898	0.0344874	down-regulated	9.29396	6.85305	8.71662	10.8969	12.1025	3.47925	6.19323	3.94797	3.29089	3.1022
Wnt5a	-1.21474	0.00315661	0.0345507	down-regulated	53.8439	40.1958	34.1203	47.4882	30.0704	18.2627	41.9053	6.89116	17.0645	4.83466
Neo1	-0.863577	0.00317065	0.0346776	non-significant	9.77168	32.0852	31.1915	23.4518	25.2718	11.989	13.9066	12.8376	13.3422	6.72451
Mat1a	2.16615	0.00318212	0.0347688	up-regulated	0.313457	0.408705	1.09032	0.141639	0.29686	2.14255	0.683305	0.670659	1.22023	2.80206
Mtss2	-0.928652	0.00320104	0.0349348	non-significant	13.8982	26.3311	32.4884	29.4046	30.7383	11.1385	12.8789	7.39653	18.8161	9.33164
Hif1a	0.902827	0.00320571	0.0349554	non-significant	92.9985	113.718	125.714	147.971	96.0662	171.948	357.994	233.068	193.333	65.0608
Fam71f2	3.70388	0.00320667	0.0349554	up-regulated	0	0.0848713	0.095333	0	0	0	0.0920397	0.756029	0.705092	0.498749
Ptpdc1	-1.64787	0.00321353	0.0350065	down-regulated	0.987742	1.7877	1.40185	1.22038	2.70109	0.627339	0.658424	0.237211	0.280223	0.382275
Tspan18	-1.18295	0.00321774	0.0350065	down-regulated	17.3442	55.7378	59.9905	42.2782	32.7424	13.3661	11.9188	9.56949	18.7506	18.515
Zbtb20	-1.6277	0.00322091	0.0350084	down-regulated	0.820834	11.2408	9.91799	8.58614	8.81697	2.95299	2.36076	3.51494	2.91451	0.180293
Gcsam	2.43094	0.00322336	0.0350147	up-regulated	1.10292	2.15372	2.79459	5.49751	2.2049	50.2737	5.37596	1.60167	15.2126	0.2338
Aim2	2.22996	0.00322721	0.0350361	up-regulated	0.425141	1.86315	1.07811	1.62009	0.738155	14.3921	0.918415	1.69409	8.50152	0.521374
Ezr	1.06467	0.00324134	0.0351487	up-regulated	101.664	80.4955	75.3275	100.946	116.798	105.175	242.813	343.571	212.227	48.5909
Ccr2	2.32442	0.00326832	0.0354207	up-regulated	1.32136	8.64164	9.09472	3.94992	0.581633	31.7335	4.55913	7.5608	71.3078	1.15776
Fbxo16	-1.68535	0.00327512	0.035457	down-regulated	1.77482	1.88178	2.53649	2.47578	1.11831	0.973229	0.667873	0.417066	0.675081	0.172338
Mfsd2a	2.37393	0.00328107	0.035457	up-regulated	0.864506	1.47609	1.10536	0.532011	0.375252	1.4265	0.987139	1.96081	1.3285	8.90148
Gpm6a	-2.01058	0.00328116	0.035457	down-regulated	0.350972	3.11616	5.01483	9.83149	3.57465	0.32781	0.877335	0.618107	1.08906	1.13194
Defb52	5.74895	0.00329016	0.0355338	up-regulated	0	0	0	0	0	2.76545	0	0	1.57499	0
Gdpd3	-1.16448	0.00331106	0.0357388	down-regulated	50.411	47.6671	31.424	80.7111	43.1386	8.02306	44.9022	19.9075	14.6043	13.9596
Igf2bp1	-2.29972	0.00331655	0.0357774	down-regulated	1.07079	0.860567	0.892288	2.47765	2.50026	0.482819	0.0957182	0.744863	0.160403	0
Cldn1	-1.63305	0.00333588	0.0359652	down-regulated	1.69047	5.53997	10.286	5.09567	22.5102	4.84877	2.68588	1.65008	2.23356	1.14903
LOC300308	-5.37665	0.00334468	0.0360001	down-regulated	0.158299	0.0525556	0	0	0.022904	0	0	0	0	0
Znf750	0.924457	0.00334483	0.0360001	non-significant	10.7896	19.864	16.7698	14.463	17.7431	32.7016	37.4758	26.18	39.8485	7.31888
Fam49b	0.846328	0.0033449	0.0360001	non-significant	15.7596	25.5323	28.4679	23.8365	21.5488	63.5204	30.1054	36.5718	46.9618	14.7705
Hdac11	-1.05669	0.00334827	0.0360156	down-regulated	14.6804	17.4417	14.8287	20.9351	29.2441	6.21593	13.0932	8.67681	6.33403	6.03231
Slc26a3	-3.32781	0.00335332	0.0360411	down-regulated	0.0310244	0.148322	0.062477	1.4187	1.75739	0	0.140744	0.0521545	0.0192536	0.0466939
LOC100911917	-1.02639	0.0033545	0.0360411	down-regulated	23.407	24.0414	27.1375	37.865	42.3982	11.2786	14.5935	18.3002	15.6091	7.63052
Dlk1	-2.15715	0.00335826	0.0360576	down-regulated	7.12224	2.45555	2.94211	0.980335	1.42685	0.573114	0.923155	0.921005	0.136001	0.604689
Frrs1l	-2.04416	0.00335989	0.0360576	down-regulated	0.363122	2.90945	2.83475	2.24609	0.38529	0.211032	0.662415	0.211015	0.36724	0.323867
Sh3bgrl3	0.873771	0.00336738	0.0361172	non-significant	125.707	104.422	114.872	126.227	108.985	319.231	156.01	139.61	251.533	112.527
Fscn1	1.23093	0.00337267	0.0361324	up-regulated	8.6912	22.4478	28.8833	28.1287	15.326	72.988	19.074	46.2854	78.8831	10.141
Gpr157	1.61822	0.00337879	0.0361772	up-regulated	3.21102	4.53359	2.16806	4.05075	5.15948	13.8485	10.9769	19.5296	12.3294	0.715974
Nmbr	-1.89939	0.00338789	0.0362539	down-regulated	11.671	33.2992	50.9884	43.928	12.3821	6.27117	3.34169	1.55343	25.9783	1.5855
Rergl	-2.00359	0.00340096	0.0363322	down-regulated	12.9545	4.6075	6.80029	14.705	1.51765	3.80991	1.74302	0.60284	1.83601	1.43926
Rsph4a	2.57857	0.00340104	0.0363322	up-regulated	0.0375237	0.0896972	0.100754	0.0559533	0.0732947	0.0981326	0.826823	0.0630804	0.908194	0.150602
Igtp	1.77437	0.00342232	0.0365177	up-regulated	4.48585	12.7147	13.0236	20.3297	15.0153	118.249	17.202	11.9807	65.9917	2.39607
Ptprz1	1.222	0.0034291	0.0365693	up-regulated	20.9754	18.9928	17.4782	25.9839	38.7445	58.5447	40.4769	99.7159	68.6715	6.29595
Upk2	-1.32988	0.00343166	0.0365757	down-regulated	2397.18	1208.4	905.884	2006.53	1072.28	319.237	1501.52	434.318	283.076	347.224
Slc44a5	-3.44812	0.00344002	0.0366296	down-regulated	0.0259132	0.232287	0.104368	0.0772806	0.033744	0	0	0.0290414	0	0
Mrc2	-0.824515	0.00344064	0.0366296	non-significant	17.9309	31.6685	27.5512	26.0188	15.4644	15.9221	13.2236	13.5807	12.1162	6.35557
Slc6a13	-5.28353	0.00345949	0.0367733	down-regulated	0	0.0482525	0.189701	0.381266	0	0	0	0	0	0
Bpifa6	6.49371	0.00346004	0.0367733	up-regulated	0	0	0	0	0	0	0.0751394	0	0	0.988838
Cenpe	2.22861	0.00346977	0.0368348	up-regulated	0.600597	1.23551	1.11645	0.797982	0.654251	17.0208	0.943143	0.964346	1.06801	0.486738
Cdh7	-4.32629	0.00347358	0.0368543	down-regulated	0	0.611011	0.234796	0.0267473	0.0350371	0	0	0.0301543	0	0
Cd79b	3.59996	0.00347971	0.0368835	up-regulated	0.108624	2.01233	0.364578	0.161974	0	27.0226	0.140793	1.3391	3.43798	0.326973
Znf660	-1.75252	0.00348028	0.0368835	down-regulated	0.474055	1.39625	1.54563	1.48109	1.58737	0.309939	0.395004	0.113846	0.588393	0.237829
Il10ra	1.56213	0.003485	0.0369126	up-regulated	1.52457	11.3572	6.98732	3.63214	3.55983	31.6904	9.18197	9.72144	22.6095	2.82208
Nmt2	-0.968422	0.00349576	0.0370055	non-significant	4.02231	9.86296	8.92228	9.82009	8.2097	4.2882	4.87523	4.06534	4.41096	1.43708
Shcbp1	2.24247	0.00349978	0.0370243	up-regulated	0.481507	0.543528	1.32879	0.744588	0.452844	12.6799	0.866817	1.04929	0.846658	0.805225
Arntl2	2.03319	0.0035015	0.0370243	up-regulated	0.119521	2.02373	2.08599	3.38623	3.3203	6.01702	3.30491	15.1363	14.7853	1.07932
Cxadr	1.38485	0.00351023	0.0370957	up-regulated	9.91934	13.4695	15.5482	17.863	27.6259	34.0224	37.4267	82.1247	52.1156	3.28289
Ly49si2	1.48137	0.00351822	0.0371576	up-regulated	1.09202	3.21279	3.87196	5.36526	2.69821	15.5334	4.19187	4.01675	17.1685	1.63655
Fam227a	-1.47302	0.00352007	0.0371576	down-regulated	4.10954	8.29256	7.05771	5.04027	17.479	1.39576	3.40695	3.66358	1.37454	2.36964
Mapk1ip1	-0.815602	0.00352339	0.0371717	non-significant	9.78585	18.631	15.4308	17.7308	26.1173	12.12	9.96172	10.9051	9.02363	3.33473
Gabra3	-2.03725	0.003532	0.0372204	down-regulated	0.592027	0.737078	1.02664	0.34331	0.931545	0.129023	0.159867	0.276457	0.0612348	0.123756
Spon1	1.31388	0.0035425	0.0373101	up-regulated	10.053	30.7848	35.1335	18.7249	13.904	76.3678	27.4047	60.8989	88.7623	6.56185
AABR07007642.1	-1.55898	0.00354879	0.0373553	down-regulated	1.07896	5.08051	6.83064	4.98385	3.94858	1.82439	1.82047	0.552486	2.28587	0.39198
Myo5c	0.912411	0.00355265	0.0373749	non-significant	14.9166	18.9422	14.9596	32.2588	15.4052	44.0398	51.9463	28.2795	36.9712	10.6434
Tnfrsf12a	1.48263	0.00356059	0.0374373	up-regulated	18.3193	18.5003	34.6531	7.6937	19.5667	15.9338	31.0548	106.16	39.1906	42.3801
Edn2	5.5514	0.00358177	0.0376223	up-regulated	0	0	0	0	0	0.0930033	0	0	0.0882793	0.570922
Naip5	2.42873	0.00358222	0.0376223	up-regulated	0.263545	1.74595	0.849164	2.03603	0.686373	18.2645	2.47901	0.717303	7.74781	0.105774
Cd52	2.74728	0.00363259	0.0381145	up-regulated	5.89047	9.32843	5.73342	3.8062	0.57529	8.28011	14.1247	4.29102	5.66617	74.3231
Zfp875	-0.877667	0.00363329	0.0381145	non-significant	8.1651	9.08989	9.44046	11.1573	13.9841	7.35589	5.22968	4.69016	4.28765	3.29489
Atp1b3	0.848462	0.0036352	0.0381145	non-significant	507.923	414.473	460.682	504.598	356.321	657.066	1049.48	819.449	999.516	318.158
Ctnna2	-3.0766	0.0036413	0.0381571	down-regulated	0.0183769	0.0658925	0.444089	0.10961	0.095721	0	0.0238193	0	0.0228092	0.018439
Hmga1	1.03707	0.00366268	0.0383381	up-regulated	64.2086	34.7307	36.0443	44.6164	40.402	89.3174	88.7099	154.04	89.4646	23.7742
Stil	1.90857	0.00368347	0.0385342	up-regulated	0.541464	0.455036	0.76101	0.521447	0.572887	7.13555	0.84438	0.919727	1.00809	0.526317
Coro6	-1.19363	0.00370086	0.0386944	down-regulated	10.221	15.7477	17.5068	10.9999	17.9426	4.94783	5.64702	6.53841	2.71313	5.85384
Fcgr1a	1.54729	0.00370855	0.0387531	up-regulated	4.7784	19.6532	27.5475	22.9127	14.5037	83.5707	13.5256	24.5318	107.192	12.6562
Timp4	-1.39539	0.0037289	0.0389223	down-regulated	3.24614	6.18496	5.90799	3.03795	10.6827	1.24321	2.41183	1.62873	2.4107	1.56723
Capn13	-1.21876	0.00373552	0.0389421	down-regulated	55.2941	46.2316	32.3666	65.5288	61.5027	13.4324	57.3142	11.5876	10.6736	11.2641
Prkcq	-1.09321	0.00373858	0.0389421	down-regulated	14.0871	15.7126	10.6402	20.7487	20.9778	12.2239	10.4403	3.00467	6.21745	3.51598
Cd68	1.36374	0.00373914	0.0389421	up-regulated	4.88359	28.4498	24.3457	41.7237	29.7067	103.915	46.4782	54.119	94.3977	9.25194
Hamp	3.13412	0.00376768	0.0391957	up-regulated	0.640642	0.255233	0.143347	0	0.97328	0	10.1029	2.39327	1.85537	2.35696
Grin2a	-1.68965	0.00377428	0.0392424	down-regulated	0.417021	2.42983	4.00903	3.86428	1.07639	0.691362	0.52122	0.484055	1.07218	0.388543
St8sia1	2.68467	0.00378696	0.0393524	up-regulated	0.213547	0.638083	0.501716	0.849147	0	8.27238	2.24893	0.418822	3.1475	0.160702
Lgals3bp	1.20116	0.00378944	0.0393563	up-regulated	56.9566	63.4159	63.092	113.299	27.5601	299.324	117.87	90.0892	182.465	34.8466
Glul	0.888794	0.00379397	0.0393814	non-significant	462.735	621.577	470.965	330.105	723.381	844.198	782.729	1431.98	903.33	430.653
Arl4c	1.33233	0.00379805	0.0393988	up-regulated	4.94915	8.46588	9.35704	5.84524	8.04116	25.2628	18.0382	24.629	19.5556	2.05014
Dnase1l2	-1.81509	0.00379986	0.0393988	down-regulated	17.2451	14.6519	8.09954	10.0504	3.51554	1.36884	6.39147	1.97591	1.09415	2.84704
T2	-2.16421	0.00380329	0.0394125	down-regulated	0.559807	0.523632	0.686207	1.30657	1.42626	0.381917	0.283929	0	0.211469	0.0488435
Hs6st1	1.04081	0.00382209	0.0395853	up-regulated	21.4291	13.2829	14.9858	18.9878	25.3603	33.5994	35.9223	75.3328	29.4877	10.1054
Fgd2	1.53758	0.00385416	0.0398954	up-regulated	2.2541	5.87807	5.01546	5.06137	1.95001	24.5073	4.53573	7.93196	16.6301	2.4357
Slc22a2	-2.14962	0.00385799	0.0399128	down-regulated	0.571778	2.41628	4.68804	0.872904	1.11685	0.400533	0.238215	0.366173	0.101384	0.532732
Ptpn14	-1.02951	0.00387552	0.0400499	down-regulated	5.43257	21.7258	21.8941	18.9633	31.9014	6.71202	9.95978	9.16731	11.6397	4.7048
Cldn11	-1.67284	0.00388019	0.040076	down-regulated	10.3061	16.9158	13.7088	11.3784	2.59752	3.04304	5.75577	1.86294	5.95379	0.619503
Tenm2	-1.19198	0.00388804	0.0401349	down-regulated	3.02682	9.51378	8.99985	5.77679	9.89165	2.21997	3.26307	2.06577	1.67975	3.37288
Fgf1	-0.988776	0.00389123	0.0401456	non-significant	13.1188	13.1904	13.4487	27.4217	14.209	7.14883	10.1525	4.68095	9.75007	4.77008
Clec9a	1.76118	0.00389373	0.0401493	up-regulated	1.72067	5.19808	4.83841	4.20221	12.0854	53.0071	9.13179	10.4923	15.8411	1.2099
Foxa3	-2.64085	0.00391418	0.0403378	down-regulated	0.26661	0.509846	0.930626	0.397554	0.138871	0.0697242	0	0.059759	0.198548	0
Cdh18	-1.67171	0.00391897	0.040365	down-regulated	1.27146	2.97227	1.16727	1.645	1.49742	0.855734	0.836122	0.209551	0.626606	0.0938056
LOC100909964	3.83433	0.00392113	0.040365	up-regulated	0	0	0.065462	0.0484721	0	0.446313	0.0632006	0.327878	1.21041	0
Pasd1	-3.34446	0.00392422	0.0403745	down-regulated	0.156659	0.280859	0	0.506135	0.3825	0	0	0	0.0486108	0.0392971
Klhl6	2.03901	0.00394553	0.0405686	up-regulated	0.854057	3.69216	1.95166	2.89026	1.75104	26.3035	3.06189	2.85111	11.9763	0.51052
Slfn2	1.03483	0.00394743	0.0405686	up-regulated	14.5045	49.4047	55.4946	42.7854	38.0648	124.821	56.4196	75.1174	105.829	19.1322
Fuca1	0.742104	0.00395045	0.0405773	non-significant	95.5721	115.551	116.463	137.504	126.425	229.113	205.932	164.254	174.14	110.212
Adra1a	-2.09628	0.00395859	0.0406386	down-regulated	0.393649	2.42774	4.10106	2.05054	1.16874	0.0617686	0.326548	0.282349	0.644943	0.505574
Cenph	2.39646	0.00398019	0.0408306	up-regulated	0.327798	0.604005	0.550101	0.57026	0.284571	9.85853	0.460284	0.336756	1.11886	0.383724
Ikzf1	1.69929	0.00398166	0.0408306	up-regulated	0.601562	2.08508	1.59688	1.91364	0.993432	12.7931	1.87841	1.70997	6.0411	0.34844
Mapkapk2	0.757637	0.003986	0.0408526	non-significant	26.2906	27.7082	35.7125	31.7092	36.4304	50.1968	46.2069	64.983	56.1319	24.5649
Tlr11	2.60529	0.00399922	0.0409657	up-regulated	0.354453	0.586585	0.988336	1.27392	0.248536	14.8494	1.67867	0.168064	4.09486	0.164147
Cdca3	2.92816	0.00400403	0.0409819	up-regulated	0.969557	0.220728	0.867776	0.872039	0.0601215	21.2809	0.688192	0.827887	0.573049	0.694882
Pgs1	0.883349	0.00400519	0.0409819	non-significant	7.92198	8.34587	9.26498	9.71547	11.7517	16.4638	16.0197	21.2348	17.0467	7.86683
Rprml	2.17016	0.00401959	0.0411067	up-regulated	3.49325	1.25255	0.703472	1.38905	3.52539	5.02459	2.03751	23.6855	2.27629	7.44826
Plekhf1	-0.876944	0.00404127	0.0412989	non-significant	13.5861	13.6214	9.27332	20.988	12.6233	7.12348	9.44028	7.44376	7.31978	3.67614
Baiap2l1	0.987399	0.0040428	0.0412989	non-significant	8.65337	10.9227	11.2823	10.808	19.3224	17.0998	21.7762	43.4079	23.5292	6.05976
Ms4a6a	1.84561	0.00405636	0.0414148	up-regulated	0.539115	6.52946	12.5697	9.09299	19.2123	46.0098	11.5764	25.7187	70.2379	3.60625
Apobr	1.51875	0.00407883	0.0415987	up-regulated	1.2414	3.95661	3.7036	2.658	1.57509	15.9552	4.95092	2.04527	9.20536	2.76799
LOC103690141	-1.4623	0.00409448	0.0417356	down-regulated	1.85062	9.97913	7.35725	4.86306	3.39996	2.6825	1.30161	1.92932	1.78059	1.05079
AABR07070816.3	5.40791	0.00410619	0.0418136	up-regulated	0	0	0	0	0	2.94272	0	0.140119	0	0.501793
Brinp2	-2.37869	0.00410661	0.0418136	down-regulated	2.02034	2.08429	1.74163	1.75472	0.80311	0	0.413476	0.0476682	0.395941	0.426774
Cysltr2	2.59589	0.00411059	0.0418163	up-regulated	0.274936	0.488695	0.113573	0.364417	0.23868	3.22636	4.74233	0.047404	1.23374	0.0424408
Cdca2	2.75536	0.00411136	0.0418163	up-regulated	0.30921	0.440641	0.542856	0.520189	0.247785	12.4874	0.493273	0.613105	0.531399	0.0477316
AABR07039316.1	-1.56113	0.00412011	0.0418614	down-regulated	7.2194	6.13233	5.15094	7.69586	9.22369	1.24681	5.29669	2.21356	0.788988	1.34398
RGD1565785	1.96266	0.00412027	0.0418614	up-regulated	0.171088	1.27803	1.89495	1.61574	1.19749	11.1299	1.21966	2.10916	6.2113	1.24458
Smo	-0.884541	0.00412734	0.0419104	non-significant	19.9836	35.6875	36.1688	29.3517	23.9852	13.2612	13.0588	9.84877	19.5976	11.6232
Kcnab1	-1.26836	0.00414046	0.0420209	down-regulated	5.283	5.27834	7.38352	4.19529	4.42061	3.23817	2.39398	1.20266	2.79194	0.85932
Il17rd	-1.26699	0.00414941	0.042066	down-regulated	1.63986	5.32663	6.07803	4.99194	8.64385	1.95962	1.84076	1.3366	3.19428	1.17304
Polg	0.905937	0.00415862	0.0421365	non-significant	13.4162	17.1874	16.2591	22.072	29.2135	33.944	53.7827	34.0108	44.0732	7.95001
Rel	1.22959	0.00416379	0.042166	up-regulated	2.00004	5.99168	5.92819	6.5844	6.73095	11.3272	16.8335	12.8813	16.8934	2.0068
Zfp275	-0.852137	0.00417485	0.0422551	non-significant	7.77959	13.7783	14.4227	14.8979	22.6095	7.86069	7.26934	6.3092	8.06711	5.1448
Arl4a	0.760682	0.00418753	0.042314	non-significant	17.196	18.2724	18.2645	19.6049	25.3574	25.7459	35.8491	34.9141	26.9556	22.1127
Dact2	-1.36494	0.00418866	0.042314	down-regulated	4.21218	3.987	5.98393	5.33953	7.11711	0.936464	2.57715	2.8303	0.830417	1.55064
Sorcs1	-1.80713	0.00418973	0.042314	down-regulated	0.403222	0.87207	1.08268	0.725332	2.22531	0.138091	0.248876	0.161392	0.250237	0.337154
Itga10	-1.94152	0.00421043	0.0425001	down-regulated	0.204191	0.3254	0.159911	0.169154	0.487476	0.0667504	0.0220553	0.0762802	0.1056	0.0341469
Tspan32	2.08319	0.00421339	0.042507	up-regulated	0.521738	1.62825	0.661538	1.0085	0.679404	11.2568	0.864103	0.974538	4.35315	0.872504
Hoxd3	-1.91772	0.00425559	0.0429096	down-regulated	0.399419	0.539656	0.489605	0.897703	0.723647	0.22708	0.2476	0.0778499	0.0431091	0.104549
Abcc4	1.17241	0.00425996	0.0429305	up-regulated	7.79542	17.337	16.8124	18.7716	16.938	31.9759	40.5442	47.181	45.3161	2.94329
Srxn1	1.52173	0.00428201	0.0431295	up-regulated	8.02756	13.2405	8.98107	6.91614	12.8229	14.2758	75.1933	17.7534	26.1714	6.28267
Prex2	-1.00605	0.00430442	0.0432851	down-regulated	6.73991	27.4094	29.4817	21.5336	41.0164	10.8098	14.1028	11.8517	16.1668	3.64858
Prex1	1.51233	0.00430914	0.0433093	up-regulated	2.0194	8.70994	8.5834	6.84763	4.52133	42.6668	8.69037	7.23681	23.4299	2.09831
Col18a1	1.07635	0.0043241	0.0434363	up-regulated	12.2782	19.3298	25.651	20.2757	9.55855	54.6383	27.1742	42.8754	46.0639	6.69906
Ncapg	1.96751	0.00433038	0.043476	up-regulated	0.771071	1.0418	1.1102	1.74411	1.92086	17.4619	1.76711	3.58186	1.55346	0.470934
Map7d3	-1.60772	0.00433926	0.0435418	down-regulated	1.54959	6.22422	5.49085	4.04051	2.39829	0.680957	0.921942	0.683276	1.38733	1.37641
Pde4b	1.1867	0.00435107	0.0436369	up-regulated	2.14021	10.6122	19.4401	5.31894	14.3617	23.2205	17.2691	24.7637	24.7453	11.7239
LOC100360507	1.39165	0.00436033	0.0437062	up-regulated	12.1551	5.56065	5.34575	10.125	4.20268	31.1853	18.3082	16.159	16.9596	11.0186
Faslg	2.34922	0.00437564	0.0438318	up-regulated	0.486698	0.74329	0.290404	0.32255	0.492937	7.60158	1.89251	0.363635	2.31566	0.108521
Spsb1	1.61635	0.00437755	0.0438318	up-regulated	14.4032	28.7297	20.4147	14.7013	64.1292	24.4188	27.2019	165.379	25.3907	85.6319
Zfp322a	-0.883643	0.00439468	0.0439797	non-significant	7.15934	7.76368	8.76798	12.9438	13.2386	5.90572	5.62563	6.87832	3.63754	2.29237
Gprin1	-1.8862	0.00439991	0.0440086	down-regulated	0.119629	0.524266	0.669194	0.673897	0.272616	0.156428	0.0516861	0.111726	0.148483	0.0600169
Olfml1	-1.15373	0.00444259	0.044378	down-regulated	7.98983	55.3045	55.3268	45.4911	27.2624	17.1049	12.8283	10.7385	17.0563	13.0349
Pnma8b	-1.7357	0.00444635	0.044378	down-regulated	0.95596	2.65163	1.88879	2.24131	0.587191	0.849071	0.74812	0.202144	0.537296	0.0904899
Ptgdr2	-1.59478	0.00446327	0.0445231	down-regulated	1.48874	2.79035	1.72614	2.18629	2.15893	0.663644	0.920965	0.83423	0.67193	0.135798
Hmgb2	1.12988	0.00449987	0.0448642	up-regulated	43.5857	48.618	61.2684	58.8955	77.1974	311.828	52.8694	80.5627	94.3131	46.3144
AABR07044301.1	1.77295	0.00453204	0.0451368	up-regulated	3.94087	3.1135	4.03533	6.37442	2.60938	15.5467	14.8045	21.4094	16.0835	0.737224
Ptger2	1.2343	0.00456631	0.045446	up-regulated	9.63307	8.41223	10.1023	11.0271	19.6398	20.6121	46.5807	37.8041	20.3703	5.85797
Svopl	-2.83926	0.00456795	0.045446	down-regulated	0.160277	0.0574694	0.0645535	0.143398	0.250455	0.041916	0.041549	0	0	0
Glycam1	5.84848	0.00458713	0.0455883	up-regulated	0	0	0	0	0	3.14428	0	0	0.186535	0
LOC102554838	-2.40345	0.00459201	0.0456125	down-regulated	0.113469	0.915425	0.990181	1.83298	0.517154	0.148372	0.147073	0.254333	0	0.113852
Pcbp3	-1.24586	0.00461646	0.0457823	down-regulated	19.6099	18.1056	14.62	14.3938	27.5164	4.85263	11.6705	4.0909	4.75717	7.65073
Inpp5d	1.25864	0.0046232	0.0458249	up-regulated	2.82404	7.40013	6.94886	7.3151	6.40363	33.7938	9.50318	7.12865	17.1167	2.66375
Cldn4	1.01798	0.00462786	0.0458467	up-regulated	609.875	579.595	388.044	274.116	382.164	736.334	1460.47	748.584	1256.86	284.224
Cadm2	-1.64898	0.00463924	0.0459351	down-regulated	2.18521	5.71946	7.16719	3.4097	3.85412	0.434035	0.896321	1.333	0.961307	1.72077
Eng	0.779851	0.00466649	0.046156	non-significant	24.1995	31.4788	42.9601	35.8356	27.6706	57.2581	63.352	38.8741	74.8829	23.0229
Slc47a2	-1.76475	0.00467292	0.0461801	down-regulated	1.24079	2.50803	1.7393	1.74137	1.75832	0.334039	0.425717	0.122699	0.566199	0.622495
Grip1	1.49857	0.00467387	0.0461801	up-regulated	1.02386	1.06057	0.847654	0.701165	0.999953	2.68507	2.16021	4.81298	3.01464	0.291076
Adgrf4	1.58807	0.0046805	0.0462212	up-regulated	5.55873	3.04011	2.95442	6.33563	4.01935	8.25897	9.63135	18.7534	28.7506	0.946316
Art2b	2.66265	0.0047027	0.0464159	up-regulated	0.14037	0.724063	0.188451	0.146885	0.115445	6.41454	0.191517	0.32291	1.43965	0.0593029
Testin	2.24651	0.00471039	0.0464437	up-regulated	0.450422	0.461441	0.25916	0.383797	0.670328	0.967603	0.250208	1.22594	1.27785	3.551
Gid4	-0.894381	0.00471049	0.0464437	non-significant	24.5579	63.5898	65.0569	64.4569	68.2767	25.271	32.9055	21.0184	27.4648	22.0305
Irf4	2.33878	0.00471559	0.0464695	up-regulated	0.524445	1.43687	1.89562	1.41967	1.84916	27.3253	1.7151	1.1936	4.92709	0.113339
Rnf122	1.39053	0.00471927	0.0464812	up-regulated	3.11125	3.44314	5.36301	6.3385	5.45195	8.28727	6.52197	10.6327	6.5076	14.7417
Tubb3	1.99514	0.00472395	0.0465019	up-regulated	0.298192	0.534603	0.600501	1.43275	0.711891	0.779838	0.450921	3.67609	5.5517	1.6456
Pla2g4d	-5.88182	0.00472635	0.0465019	down-regulated	0	0	0.555984	0.082337	0	0	0	0	0	0
Cyth4	1.39177	0.00473433	0.0465559	up-regulated	2.27989	13.8441	13.1266	13.9484	7.47195	49.0397	13.3872	12.9299	42.9593	5.52708
Cacna1c	-0.995182	0.00474353	0.0466219	non-significant	3.21504	14.9838	14.691	10.3318	9.12467	3.40553	4.13158	4.67077	5.88908	3.75897
Slc4a1	4.38789	0.00474984	0.046644	up-regulated	0.657583	0.797506	0.882828	0.557568	0	0.40464	0.526439	0	0.432098	31.399
Ppic	-0.859135	0.00475078	0.046644	non-significant	105.231	180.504	187.428	163.216	78.3697	79.2453	67.15	76.6901	64.9044	54.7079
Slamf7	2.09404	0.00475995	0.0467095	up-regulated	1.03809	4.54157	4.35196	4.03051	1.74714	45.7553	5.76295	2.46951	11.815	0.373406
Lipk	3.1914	0.00476863	0.0467579	up-regulated	0	0.0253384	0	0	0.110426	0.110885	0.274785	0.593981	0.236819	0
Il4r	0.923359	0.00476988	0.0467579	non-significant	41.9601	77.3496	104.885	54.4431	58.6364	75.5796	119.865	193.578	104.146	70.2055
Tspan10	5.45963	0.00478091	0.0468414	up-regulated	0	0	0	0	0	0.921816	0.57109	0	0	0
Zfand5	0.778646	0.0047874	0.0468558	non-significant	140.979	193.226	158.576	123.049	186.345	230.335	357.804	292.084	286.16	111.62
Galnt12	0.925971	0.0048147	0.0470984	non-significant	27.994	23.321	26.0246	32.7503	19.7437	63.1904	43.3387	54.2406	67.0293	12.1815
Rgs1	1.60567	0.00482141	0.0471393	up-regulated	53.1159	276.356	202.889	26.595	67.0083	446.738	273.953	81.168	351.785	385.136
Tsc22d1	1.09487	0.00485342	0.0474027	up-regulated	89.4267	110.438	107.386	55.8419	69.5866	109.392	148.435	110.257	168.677	208.525
Cdkn3	2.20855	0.00487472	0.0475859	up-regulated	3.33951	1.91138	1.19979	0.935153	0.796239	24.8475	1.88992	2.79381	2.21843	5.14419
Mtss1	0.922673	0.00487982	0.0475942	non-significant	24.4453	33.8882	33.9617	33.4678	33.6952	37.5428	47.4115	112.162	57.2901	21.9991
Ints6l	-0.954059	0.00488068	0.0475942	non-significant	12.4879	28.4825	29.4801	20.4933	34.3303	17.5965	10.848	5.67718	15.7733	6.92805
Spag5	2.15335	0.00489979	0.0477156	up-regulated	0.846963	0.620875	1.12192	0.752154	0.676452	14.1612	0.731865	1.37952	0.728861	0.747848
Abhd3	-1.35951	0.00490078	0.0477156	down-regulated	3.41456	3.96684	3.00722	3.72027	4.41085	2.55393	1.57559	0.750047	1.13582	0.657813
Casp3	0.91607	0.00491722	0.0478507	non-significant	57.2224	56.7649	51.5703	76.935	82.6723	146.368	143.282	151.028	126.356	23.1613
Dcaf12l1	-1.62186	0.00492088	0.0478614	down-regulated	0.944811	2.34764	2.10294	1.80432	1.52172	0.455163	1.06349	0.139325	0.493764	0.349265
Akr1c19	-1.49843	0.00494763	0.0480965	down-regulated	4.81576	12.579	12.5025	10.5575	14.7017	2.16855	3.10032	2.32326	2.37507	4.60804
Tmeff2	-1.68869	0.00495115	0.0481057	down-regulated	1.63543	2.99125	3.09383	1.67504	8.27657	0.275413	0.835061	0.833117	1.96836	0.671301
Il17f	4.48181	0.00495926	0.0481595	up-regulated	0	0	0.367077	0	0	0.580981	0.442995	0.076607	7.3388	0
Itgb7	1.65354	0.00498764	0.0483716	up-regulated	3.68007	12.5725	7.06115	6.68538	1.20864	44.416	10.9751	7.09895	29.326	3.95393
Ccdc60	-5.20678	0.00498819	0.0483716	down-regulated	0	0.373147	0.157179	0	0.0254093	0	0	0	0	0
AABR07030791.1	2.60885	0.00498887	0.0483716	up-regulated	0.261882	0.268289	0.703172	0	0.292304	1.61436	5.62501	0.335425	1.8574	0.150153
Cenpm	2.21423	0.00500148	0.0484687	up-regulated	0.196679	0.499528	0.792145	0.439915	0.0640285	5.85082	0.987841	0.826583	0.732348	0.49336
Slc12a8	-1.68989	0.0050107	0.0485329	down-regulated	4.70011	5.01293	3.83424	4.10454	5.46165	0.298759	1.16342	0.621858	1.66099	1.80125
Ube2t	3.0338	0.00501934	0.0485913	up-regulated	0.450786	0	0.211818	0.134437	0.176103	7.27972	0.292144	0.353643	0.167853	0.45231
S100pbp	-0.820453	0.00504674	0.0487829	non-significant	20.0443	29.7688	23.8285	33.1565	42.1741	22.4714	19.4169	15.322	16.994	4.57597
Chac1	1.83204	0.00504928	0.0487829	up-regulated	0.391571	0.200575	0.976297	1.00095	1.0198	4.02303	1.05133	2.57036	0.937314	1.96448
Gipc2	0.950155	0.00507581	0.0489621	non-significant	20.5236	20.1346	19.6073	29.6635	32.2441	37.9653	79.8052	46.7873	36.2977	17.8168
Cped1	-1.13704	0.00507665	0.0489621	down-regulated	23.8133	81.7573	93.9362	58.4883	162.119	22.0287	29.0573	27.565	30.9025	36.5502
Adcy7	1.45792	0.0050786	0.0489621	up-regulated	0.881445	5.08344	4.722	4.72149	1.25925	18.3071	4.9471	4.44054	10.6642	3.35738
Srpx2	1.71123	0.00508479	0.0489799	up-regulated	0.521099	2.84718	5.22197	5.01372	1.93878	16.4995	2.2675	5.13091	12.3582	6.49842
AC126572.1	-1.10673	0.00508772	0.0489799	down-regulated	4.48901	5.52975	4.66431	7.23235	7.45814	3.71084	2.26274	3.28649	1.72915	1.25979
Runx1t1	-1.24759	0.00508831	0.0489799	down-regulated	2.06351	7.94282	10.5841	6.40645	9.21879	3.50082	2.57862	1.71964	3.13912	1.94307
U2	-2.76037	0.00509101	0.0489806	down-regulated	2.06783	1.92227	0.616919	8.6793	8.67654	1.20174	0.297804	1.28748	0	0
Mmp16	-1.08451	0.00512932	0.049275	down-regulated	8.01057	29.1689	32.3636	22.7028	15.2744	9.43372	14.9295	4.37728	10.3286	5.64134
Mical3	-0.856987	0.00514887	0.0494355	non-significant	10.1987	33.1563	33.9759	24.5716	42.5605	13.0116	16.6892	15.3483	17.6197	7.24167
Cldn7	0.90186	0.00515509	0.0494698	non-significant	134.402	82.5965	69.6757	111.62	131.276	135.11	241.984	268.408	228.162	70.168
Fcgbpl1	-3.39717	0.00516811	0.0495693	down-regulated	0.0111155	0.0531413	0.0298459	0.0220997	0.434236	0.0145347	0.0288149	0	0	0
Flt3	1.57115	0.00517854	0.0496439	up-regulated	1.29211	4.27554	4.2404	4.3054	2.32134	25.6878	7.2884	4.33088	8.74642	1.14042
Rai14	0.779864	0.0051943	0.0497694	non-significant	11.7762	19.6377	16.151	14.223	17.4969	33.336	28.7636	31.2253	16.6997	12.9994
Gpc3	-1.38598	0.00519773	0.0497768	down-regulated	5.43382	19.9542	27.2773	43.6836	13.7416	4.68538	3.67465	14.1654	9.09028	4.22742
Itgb3	-1.28177	0.00520451	0.0498161	down-regulated	13.1336	43.8575	58.782	32.5825	162.593	15.2414	26.2128	15.2402	22.9167	20.4085
Meis2	-1.14888	0.0052122	0.0498642	down-regulated	9.62659	32.2445	34.1882	22.4866	26.2014	5.82264	6.65061	5.76638	11.6953	12.6378
Rhog	0.773115	0.00521742	0.0498885	non-significant	10.317	11.0036	9.24054	14.7595	13.8249	27.3826	16.5073	17.0736	22.7178	8.89298
Pura	-0.768179	0.00524575	0.0501255	non-significant	17.9328	24.3095	21.773	33.6617	38.8719	16.8063	18.5494	17.4129	14.5783	5.73405
Tff3	-2.94533	0.00524757	0.0501255	down-regulated	1.14409	1.56277	4.05938	6.1741	0	0	0.211846	0.549516	0.202862	0.327988
Rflnb	-0.880791	0.00526519	0.0502681	non-significant	26.6061	38.1597	41.056	43.5612	44.247	20.1197	20.9407	14.0468	24.8271	12.4474
Tet1	-1.67321	0.00527295	0.0503165	down-regulated	0.623535	3.30653	2.47287	3.22752	1.5306	0.768481	0.817489	0.192775	1.36104	0.143826
Ngfr	-1.40749	0.00529458	0.0504765	down-regulated	4.83739	5.92543	5.41796	3.75939	2.27955	0.873676	1.351	2.45609	2.22252	0.844714
Pak7	-5.64975	0.00529875	0.0504854	down-regulated	0	0	0.320829	0.107982	0	0	0	0	0	0
Mfsd6l	-3.33965	0.00530745	0.0505425	down-regulated	0.293398	0.150288	0.0562711	0.0833332	0.0545802	0	0	0	0.0520233	0
Mest	-1.60164	0.00531983	0.0506346	down-regulated	3.40352	5.87586	32.4489	17.9142	5.33129	2.49398	4.02788	2.41394	7.63251	2.21069
Colec10	1.83709	0.00534029	0.050738	up-regulated	0.32778	0.449378	1.22957	1.26505	0.0502157	2.91201	2.07429	1.62066	1.74701	1.76052
C4a	1.42708	0.00534184	0.050738	up-regulated	3.32653	36.8994	66.4068	92.4382	47.7457	156.121	98.9356	154.248	160.303	28.1574
Ankfn1	-1.18184	0.00534209	0.050738	down-regulated	28.0519	54.694	44.3174	59.423	46.0046	15.1965	39.5682	26.8538	15.8448	2.00352
Fbp1	-1.49124	0.00534427	0.050738	down-regulated	4.3884	3.65344	2.64105	2.88827	3.90166	1.58298	1.9614	0.712286	0.939109	0.63771
Nfam1	1.64016	0.00534996	0.0507662	up-regulated	1.1029	7.70106	7.13068	9.1318	4.32748	36.3768	7.93769	6.16397	33.3943	2.50449
Sema6c	-1.13976	0.00536011	0.0508367	down-regulated	6.62651	8.19041	5.64506	7.80433	12.3544	2.6621	2.98373	4.71237	4.39314	1.73566
Slamf8	1.74041	0.0053708	0.0509006	up-regulated	1.04434	5.40887	4.00172	5.19087	3.93814	30.3843	7.72695	3.90137	19.2543	1.26618
Pdpn	0.727287	0.0053723	0.0509006	non-significant	87.5812	105.04	114.792	101.706	119.154	135.064	196.359	156.335	191.653	100.08
Lcp1	1.03636	0.00539194	0.0510586	up-regulated	57.0562	80.0435	83.1688	111.593	74.0245	345.047	149.633	85.9959	182.697	35.7953
Cdh19	-1.30897	0.00539444	0.0510586	down-regulated	10.1033	13.7502	15.3761	10.0948	15.751	2.00017	3.66541	4.76835	2.77607	6.55198
Xkr7	-3.40705	0.00543138	0.0513563	down-regulated	0	0.347354	0.260114	0.321007	0.126149	0	0	0	0.0801595	0
Cbx7	-0.805493	0.00543663	0.0513799	non-significant	40.1447	59.1911	51.4768	57.6104	114.355	27.9815	45.7316	32.1285	30.267	22.4867
Zfp462	-0.872767	0.00546915	0.0516372	non-significant	9.8205	17.7895	15.3282	20.6235	31.205	9.13653	17.8641	8.34797	7.64798	3.81303
Smap2	0.784475	0.00546939	0.0516372	non-significant	20.998	26.8948	31.6113	26.8555	34.2193	66.8767	42.3371	36.1078	63.0415	16.8182
Gzma	2.61508	0.00547775	0.05169	up-regulated	0	0	0.201536	1.09435	0.13032	2.35552	1.42688	0.672953	1.98744	1.10457
Krt10	-1.22718	0.00549564	0.0518326	down-regulated	3.68236	5.65606	9.56054	9.10617	9.03548	2.20857	2.84008	2.26809	3.22957	2.48865
Cntn3	-1.84698	0.00551719	0.0520097	down-regulated	0.691567	2.2609	1.80229	2.6084	0.397303	0.398955	1.0282	0.296344	0.302953	0.0612269
Mms22l	1.70782	0.00554814	0.0522751	up-regulated	0.911953	0.79053	1.97776	1.28514	1.04399	11.4661	2.63685	2.06655	2.77379	0.452491
B3gat2	3.29942	0.00555097	0.0522754	up-regulated	0	0.0484307	0	0.0402815	0	0.0794779	0.157564	0.158944	0	0.325262
Ly9	2.46468	0.00557686	0.0524927	up-regulated	0.311155	1.31491	0.760878	0.762248	0.231534	12.7292	0.907438	0.821978	4.24823	0.044601
Kcnh1	2.98175	0.00559557	0.0526423	up-regulated	0.0189114	0.0226031	0.0507785	0.0187998	0.0738791	0.272016	0.0735366	0.996138	0.0586817	0
Nr3c2	-0.932407	0.00560093	0.0526662	non-significant	4.78084	13.1371	13.5767	9.44602	13.6827	7.00126	7.55769	4.52341	4.91722	2.05479
Rnf17	-1.71478	0.00560975	0.0527213	down-regulated	0.797136	3.18573	0.523944	4.57298	4.01154	1.04234	0.387455	1.22838	0.690516	0.199958
LOC691143	1.13914	0.00561243	0.0527213	up-regulated	8.33203	11.7836	10.0316	12.38	14.6146	24.3878	11.1455	19.5397	56.9341	6.32222
Car7	-4.33612	0.00563062	0.0528629	down-regulated	2.55662	0	9.73129	0.167573	0.0731696	0	0.436982	0.188918	0	0
Scgb3a1	2.49841	0.00563599	0.0528629	up-regulated	0.0941716	0.225109	0.126429	0.374463	0.24526	1.2314	0.488245	0.31662	3.15589	0.56694
Ripply1	2.06863	0.00564777	0.0529468	up-regulated	0.179118	0.311394	0.306056	0.194248	1.90838	0.936866	1.13972	1.35044	2.10193	2.94094
Ly86	1.89	0.0056564	0.0530011	up-regulated	3.11353	9.35358	8.92492	11.0003	1.53411	64.8104	9.27103	6.88449	37.8093	3.50401
Gprasp1	-0.881437	0.00567349	0.0531346	non-significant	6.75684	19.429	18.5166	10.2085	14.0623	7.22824	7.20034	4.73819	8.28483	4.84499
Exo1	3.26975	0.00568274	0.0531934	up-regulated	0.0168461	0	0.158315	0.150719	0.0219368	2.87466	0.0436703	0.0566392	0.209092	0.0845151
Oip5	2.50887	0.00568547	0.0531934	up-regulated	0.448813	0.218544	0.446332	0.429639	0.21646	8.80308	0.667915	0.558883	0.288847	0.133431
Bbs10	-1.21417	0.00570303	0.0533119	down-regulated	4.76964	6.3212	7.03505	6.90257	10.0982	4.66701	3.6168	1.87272	2.85934	1.00924
Tbxt	5.34805	0.00570669	0.0533119	up-regulated	0	0	0	0	0	0.464405	0	0	0.220408	0
Thegl	-1.90556	0.00572137	0.0533957	down-regulated	0.653924	1.81801	0.66798	1.14468	1.16623	0.40895	0.552775	0.286774	0.0176444	0.0855828
Cdca5	2.14297	0.00572707	0.0534004	up-regulated	0.636242	0.400232	0.449567	0.582553	0.348847	8.01305	1.51913	0.731814	0.477975	0.268797
AABR07070307.1	-0.869133	0.00572915	0.0534004	non-significant	13.7977	39.6887	41.977	39.6203	33.5693	25.1417	23.0885	15.1653	17.1819	5.03134
Traf3ip3	2.06383	0.00573046	0.0534004	up-regulated	0.370798	1.0304	1.30675	0.903093	0.543208	11.6851	0.841072	0.768788	3.48625	0.279039
Rasgrp1	1.81063	0.00573499	0.053416	up-regulated	0.685394	2.40145	1.67647	2.23071	2.97098	14.0081	7.66682	4.08269	7.93602	0.122469
Cd84	1.9739	0.00574603	0.0534922	up-regulated	1.22519	4.90336	2.5919	4.61346	0.531811	24.4194	7.07397	3.66158	18.1331	0.596039
Isg20	1.0086	0.00576742	0.0536574	up-regulated	5.63209	7.81962	7.0641	9.51035	14.4471	20.4795	11.8401	20.8209	23.1931	5.43438
Stap2	0.940065	0.00576952	0.0536574	non-significant	33.7728	25.5607	22.0457	30.6942	61.7925	51.9389	104.208	76.4533	54.5325	23.4303
Anln	1.45245	0.00577867	0.0537158	up-regulated	3.23383	1.93255	3.17988	2.38933	3.7103	15.1201	4.46344	3.77115	1.99605	7.64713
Sult1d1	-1.43644	0.00578664	0.0537631	down-regulated	15.4428	33.4009	39.9572	11.7723	18.2599	3.75787	6.40093	4.96074	4.42799	12.4292
Spry2	0.917026	0.00579027	0.0537701	non-significant	9.25785	16.8596	20.0647	11.6566	8.58079	19.3789	20.8329	31.9688	23.8367	14.8325
Gbp1	3.32009	0.00579586	0.0537827	up-regulated	0	0.320798	0.135128	0.200114	0.0655338	5.17676	0	0.225604	1.51995	0.100992
Hsh2d	1.81533	0.00579739	0.0537827	up-regulated	0.484014	2.16937	1.38084	1.02246	0.656543	9.57263	1.5684	1.51433	5.68213	0.870125
Kcnip1	-2.54366	0.00581825	0.053901	down-regulated	0.286324	0.114072	1.17883	1.11956	0.0994266	0.09984	0.148449	0.0427853	0.165845	0
Slc11a2	0.743374	0.0058188	0.053901	non-significant	15.8951	15.3655	15.8032	18.3679	21.0487	26.5873	41.6582	27.3589	28.7976	10.9024
Gli2	-1.26026	0.00583369	0.0539855	down-regulated	1.9742	3.13068	5.14495	3.98281	5.50283	0.987036	1.34633	1.02673	1.48943	1.61836
Kmo	1.96117	0.00585818	0.0541853	up-regulated	0.2281	0.954195	1.13987	1.02039	1.10562	9.11368	2.51306	0.568082	4.13664	0.279732
Adam17	0.854921	0.00588918	0.0544181	non-significant	36.1438	48.4267	44.7866	56.8743	55.8856	93.9946	80.5925	114.517	107.246	18.7422
Fcar	2.56286	0.00589982	0.0544895	up-regulated	0	1.42589	1.09918	0.0930169	0.243691	7.49406	1.15216	0.970001	4.61645	1.22051
Irs1	-0.966959	0.00595458	0.0549092	non-significant	3.53823	8.74985	9.6887	6.25205	16.8862	2.93453	4.84414	5.02009	4.15013	2.61952
Cip2a	1.71207	0.00595618	0.0549092	up-regulated	0.451507	0.629585	0.858733	0.698198	0.898257	6.59274	0.812811	1.04014	1.63452	0.729888
Septin1	1.59532	0.00595996	0.0549092	up-regulated	6.68944	8.84662	7.06823	9.60548	7.33978	73.622	10.9586	8.32999	21.795	3.32496
Slitrk2	-1.91998	0.006007	0.055288	down-regulated	0.230073	0.974404	1.04751	0.661285	0.260522	0.0392408	0.123174	0.14574	0.086911	0.220814
Mrps6	1.00384	0.00601918	0.0553729	up-regulated	37.683	27.7455	27.7502	30.6639	18.8414	51.8388	50.0796	67.1199	53.7447	37.6509
Chl1	-1.08877	0.00602273	0.0553783	down-regulated	1.97553	8.16497	9.30303	7.63061	9.94645	3.07621	2.53128	3.6675	3.79032	1.81577
Ptpn2	0.739012	0.00603521	0.0554657	non-significant	19.616	24.0305	22.9708	24.3395	20.5364	36.5353	36.7941	46.0665	33.2852	17.3702
Gtsf1	5.72063	0.00604222	0.0555028	up-regulated	0	0	0	0	0	0	0	0	2.13746	0.119167
Hmgcs1	1.15121	0.0060501	0.055548	up-regulated	58.1334	72.4819	69.3155	122.948	29.8726	79.017	199.121	121.809	314.569	39.2705
Gabrb2	-3.16914	0.00605367	0.0555534	down-regulated	0	0.481707	0.124866	0.369833	0.242227	0	0	0.0694902	0.0384799	0
Eif4a1	0.719425	0.00605991	0.055576	non-significant	478.279	494.23	552.543	565.144	492.805	715.907	922.868	906.5	928.283	414.738
Gorasp1	-0.839627	0.00606208	0.055576	non-significant	26.7005	23.6764	22.9748	33.9013	31.7398	15.3252	15.0996	13.1151	12.9718	11.0346
Mybl2	3.34503	0.00608889	0.05577	up-regulated	0.212914	0.141376	0.444648	0.0235175	0	7.17675	0.27597	0.782134	0.792801	0
Cc2d2a	-0.897735	0.00608921	0.05577	non-significant	7.98469	21.33	19.0585	19.0375	19.8528	10.2433	10.7927	4.39409	12.3092	4.2213
Tmprss11b	2.87211	0.00609299	0.0557773	up-regulated	0.489663	0.121086	16.6161	0.63784	1.36322	15.6539	4.94613	47.4975	66.7075	0.626856
Skap2	0.772109	0.00609764	0.0557925	non-significant	23.1094	34.8531	39.0853	43.6407	41.5716	86.8534	51.5692	41.2962	78.6568	25.1796
AABR07051376.1	-0.86823	0.00610383	0.0558218	non-significant	6.00279	9.00973	9.76695	8.35865	10.854	4.90462	5.04173	3.16297	5.75357	2.58237
Lonrf2	-1.86834	0.00612039	0.0559028	down-regulated	0.186591	1.25446	2.14495	1.06657	1.12377	0.152493	0.438356	0.222187	0.607938	0.0468056
Mroh6	1.25949	0.00612167	0.0559028	up-regulated	15.0135	10.1603	7.49045	13.4525	6.02366	21.8602	39.9452	23.9201	38.9563	3.50142
Abcd2	-1.46404	0.00613008	0.0559349	down-regulated	1.24065	2.79457	3.82237	4.08736	2.69261	0.395171	1.05143	0.445648	1.53001	0.901714
Pycard	1.03626	0.00613117	0.0559349	up-regulated	19.9506	16.315	17.7914	24.0441	47.0554	78.6413	28.1587	51.0077	55.9963	19.2914
Pik3cb	0.894757	0.00613416	0.0559349	non-significant	7.81813	10.3581	9.50775	11.5188	15.4639	28.137	18.9809	20.1157	24.9796	4.15915
Rprm	-1.75854	0.00613814	0.0559439	down-regulated	2.41393	2.95912	3.07459	3.56875	7.09281	0.647482	0.481358	0.346838	1.38284	1.36631
Vps37b	0.780369	0.00614343	0.0559648	non-significant	35.635	31.2996	30.3309	32.5222	31.528	35.9269	76.2814	46.0096	61.3046	32.7364
Synpo2l	-2.0168	0.00616295	0.056101	down-regulated	0.991521	0.482807	1.10929	0.857896	0.0717307	0.288116	0.142796	0.0617343	0.159531	0.138177
Pax5	2.51574	0.00616438	0.056101	up-regulated	0	0.237547	0.0533658	0	0.0517622	0.779661	0.386417	0.245017	0.320692	0.119653
Faxdc2	-0.801214	0.00617528	0.0561728	non-significant	166.809	142.745	115.118	160.529	178.353	74.5713	126.717	104.193	71.0558	35.0718
Kctd16	-2.72208	0.00619722	0.0563449	down-regulated	0.0133103	0.22272	0.536085	0.482957	0.0346651	0.0522139	0.0172522	0.0745855	0.0330412	0
Gpr25	3.07345	0.00620274	0.0563677	up-regulated	0	0	0.218207	0.0807869	0.21165	2.39096	0.210669	0.500924	1.10954	0
Nexmif	-1.41058	0.00622584	0.0565501	down-regulated	1.15588	1.02789	1.22874	0.800025	3.03091	0.309509	0.715864	0.822347	0.49944	0.158333
Trhde	-1.5734	0.00623609	0.0565777	down-regulated	0.379382	0.656706	0.755218	0.806303	0.468475	0.13685	0.152608	0.131953	0.170493	0.223148
Vegfa	0.824699	0.0062406	0.0565777	non-significant	125.867	132.6	116.702	103.608	121.215	167.656	302.156	223.8	265.191	64.3776
Olr1	1.95096	0.00624119	0.0565777	up-regulated	0.561565	6.66992	1.53926	0.348906	1.46253	9.89785	4.12463	12.0365	12.4445	0.774763
Mir132	3.26015	0.00624709	0.0565777	up-regulated	0	1.55793	0	0	0	1.1363	7.32126	1.46084	5.9322	0.871928
Ptpn6	1.01468	0.00625007	0.0565777	up-regulated	8.85295	15.6504	12.7374	14.9202	11.3354	45.1568	16.6844	15.4456	39.0297	6.10234
Cd19	3.24498	0.00625939	0.0566263	up-regulated	0.258998	0.657807	0.0434643	0.128735	0.0210791	9.39804	0.0419628	0.507963	1.28586	0.0324842
Ndst3	-3.05204	0.0062615	0.0566263	down-regulated	0.0316167	0.453462	0.233456	0.298585	0.123513	0	0	0	0.117727	0
N4bp2l1	1.33005	0.00627585	0.0567286	up-regulated	3.25117	3.54151	2.68887	2.79559	8.02073	14.8525	4.71189	17.6648	6.65743	2.93182
Tmem233	-4.84566	0.00628821	0.0568129	down-regulated	0	0	0.209914	0.310866	0.0678687	0	0	0	0	0
Iqca1	-2.74412	0.00634296	0.0572521	down-regulated	0.339882	0.468726	0.245702	1.11759	0.510683	0.119655	0.271102	0	0	0
Msmo1	1.00895	0.00639144	0.0576618	up-regulated	96.6783	69.4838	70.3266	128.935	38.5874	92.9411	193.673	163.574	255.036	67.7619
Lypd8	2.34748	0.00640777	0.0577812	up-regulated	0	0.38602	0.542004	0.4816	0.210287	3.58974	0.732592	0.542944	2.70588	0.243049
Plaat3	0.912634	0.00641922	0.0578566	non-significant	50.9166	64.4968	77.4248	64.7711	67.346	189.061	47.2463	94.208	153.164	64.7473
Spc25	2.15648	0.00642806	0.0579083	up-regulated	1.44312	0.784013	1.67324	1.33679	0.512515	20.0712	1.70046	1.32327	1.62835	1.18473
Tmprss11a	-4.9318	0.00644249	0.0580103	down-regulated	0	0.0762916	31.536	0	0.0415603	0.459064	0.413677	0.071537	0.0792267	0
Pou3f3	-5.44072	0.00645418	0.0580876	down-regulated	0	0	0.349188	0.143645	0	0	0	0	0	0
Pkd1	-0.804175	0.00647457	0.0582431	non-significant	15.3054	37.5515	41.4813	31.3358	38.7865	14.25	19.0675	15.3662	16.3313	13.7336
Pygo1	-1.40663	0.00648371	0.0582634	down-regulated	1.80677	7.124	7.62704	4.33286	4.8268	1.72929	1.81071	0.918503	2.1963	1.45778
Parpbp	2.46353	0.00648701	0.0582634	up-regulated	0.104371	0.134341	0.1509	0.0957737	0.0418189	2.34109	0.0832499	0.350912	0.159439	0.0483341
Wnt16	3.73735	0.0064873	0.0582634	up-regulated	0	0	0.0708975	0	0	0.725057	0	0.147959	0.131091	0.0529872
Sqle	0.998975	0.00649061	0.0582634	non-significant	35.8051	27.5027	25.533	53.0468	18.5232	37.0359	97.7889	63.3443	92.0031	19.7767
Krt72	-3.94829	0.00649242	0.0582634	down-regulated	0	0.346519	0.636928	0.419218	0	0	0	0	0.0654274	0
Osgin1	-1.02177	0.00651548	0.0584423	down-regulated	86.6791	42.0388	39.0102	52.3588	53.7074	28.516	47.9482	18.1715	14.0522	17.5411
Mov10	1.17763	0.0065315	0.0585578	up-regulated	2.78666	7.08109	9.57303	6.63452	6.81537	26.5328	8.34693	8.37191	22.7581	3.54797
Dlgap5	1.4034	0.00653714	0.0585803	up-regulated	1.78382	3.28688	3.34992	2.73381	2.17078	18.8824	3.92232	5.15259	3.98002	1.72592
Tifab	1.7028	0.00655083	0.0586748	up-regulated	1.369	3.24217	2.82496	4.37257	1.68366	18.2326	6.83486	2.34401	15.214	0.559626
Xpnpep1	0.70837	0.00662021	0.0592471	non-significant	54.0138	49.5026	60.193	67.5827	67.5835	91.5917	97.7998	99.7849	112.107	45.0046
Ppp1r1b	2.01388	0.00662107	0.0592471	up-regulated	0.518393	0.428945	0.481819	0.158564	1.3501	2.91999	1.44721	5.80974	0.692919	0.32009
Fcnb	2.9526	0.00664804	0.05946	up-regulated	0.210981	12.4402	8.49747	0.489382	0.457896	59.4522	2.37002	4.57137	100.513	1.41129
Gbp3	3.31751	0.00667163	0.059614	up-regulated	0.0510576	0	0	0	0.0664869	0.567488	0.0992679	0.114443	0.602035	0
Zfhx4	-1.47786	0.00668483	0.059697	down-regulated	1.06039	4.77334	4.09816	2.6135	3.34179	0.664574	0.512364	0.407855	0.833302	1.59282
Slc4a8	1.50992	0.00668732	0.059697	up-regulated	2.20975	2.62829	2.90907	3.22042	1.6902	6.88709	13.1808	9.14868	6.63047	0.36595
Bcl6	1.06633	0.00672023	0.0599531	up-regulated	9.65991	10.586	10.2394	7.11849	22.4097	31.4599	14.2663	42.2594	21.2312	6.92513
Dnah3	-1.97354	0.00672245	0.0599531	down-regulated	0.0674478	0.0476356	0.131711	0.0792404	0.111784	0.0160355	0.0238426	0.0206155	0.045663	0
Sprn	-1.7268	0.00672787	0.0599531	down-regulated	0.512446	2.50559	2.06393	2.3387	1.30428	0.517788	0.875549	0.0783148	0.795053	0.163602
Zfp566	-1.13034	0.00672884	0.0599531	down-regulated	9.28712	10.0685	9.57161	10.1648	12.9487	6.13329	4.76639	2.50219	3.91222	3.38855
LOC102552055	1.747	0.00673478	0.0599774	up-regulated	0.779801	0.964163	1.84112	0.614812	1.15551	2.53161	2.78826	2.47114	0.934506	4.72161
S100a14	0.894921	0.00674027	0.0599978	non-significant	694.371	378.814	388.714	579.881	340.237	734.069	916.91	1207.31	969.125	402.1
Prr35	-1.64707	0.00675656	0.0600668	down-regulated	1.71642	1.22476	0.61908	2.64856	2.33519	0.46898	0.498078	0.287108	0.826723	0.334163
Slc32a1	4.13366	0.0067713	0.0601593	up-regulated	0	0	0.0494053	0	0	0.16842	0	0	0.365406	0.258471
Efhd2	0.748073	0.00677618	0.0601614	non-significant	100.265	93.3006	96.5805	106.547	164.873	161.5	207.626	234.681	181.682	77.8665
Arl5b	1.19934	0.00677922	0.0601614	up-regulated	8.15384	28.7493	22.1345	17.865	28.0312	29.3419	86.6419	30.9053	77.5633	5.93971
Pde1a	-1.0565	0.0067812	0.0601614	down-regulated	4.30706	11.8257	15.7717	12.6858	13.8566	7.79405	5.04683	3.69124	5.82585	2.52875
Bdkrb1	1.8496	0.00678629	0.060178	up-regulated	0.304046	0.605663	2.24506	0.453377	0.329939	2.81614	1.67489	3.23713	5.06317	0.610148
Tpx2	2.14007	0.00679737	0.0602476	up-regulated	1.44161	1.87125	3.57948	1.7413	0.807424	34.0731	1.5069	2.03259	3.17459	0.964326
Frmd5	-1.92045	0.00680492	0.0602574	down-regulated	2.34927	3.95099	3.81469	2.58463	0.580403	0.400686	0.288856	0.197726	0.449485	1.15531
Sgo1	2.34633	0.00687126	0.0608161	up-regulated	0.0817206	0.293019	0.310853	0.500969	0.851329	7.81849	0.282461	0.518987	0.557869	0.35532
Carmil2	1.71678	0.00689037	0.0609563	up-regulated	0.590285	1.41103	0.643888	0.898537	0.684593	8.15278	1.75734	0.837267	2.46126	0.434956
Grin2c	-1.30475	0.00691275	0.0611248	down-regulated	6.24094	7.58279	7.87395	5.48465	7.53943	2.43346	3.03347	0.495082	3.77977	2.31998
Txndc16	-0.808477	0.00691597	0.0611248	non-significant	34.631	38.658	27.3167	49.967	81.6866	29.2282	34.4293	20.7005	20.8878	12.932
Slc26a1	-1.35452	0.00693282	0.0612448	down-regulated	1.33467	1.78663	1.72017	2.92956	4.26853	1.43807	0.858052	0.75388	0.914432	0.299977
Pglyrp1	1.56615	0.00693925	0.0612727	up-regulated	6.54777	5.41155	5.33048	5.1242	4.44465	9.29059	6.22977	11.8661	14.0926	20.5484
Kcnmb4	-1.61799	0.00695258	0.0613614	down-regulated	8.00216	4.06152	3.77728	4.75842	8.46952	2.15007	0.852497	2.37513	0.72564	1.83315
Serpinb5	0.956215	0.00696374	0.0614156	non-significant	79.0751	70.4977	75.0957	109.804	76.6462	140.814	185.356	218.442	208.03	25.6049
Sstr3	1.89978	0.0069653	0.0614156	up-regulated	0.475278	1.01438	0.668462	0.427475	0.117886	5.34174	1.61342	0.786298	2.24728	0.249797
Krt28	-2.27113	0.00697465	0.061469	down-regulated	0.410721	0.944032	1.35731	1.35052	0.0411414	0.123937	0.245704	0.0708159	0.156856	0.126803
Fdps	0.882371	0.00698055	0.0614898	non-significant	35.3239	28.9892	26.2493	55.1676	28.2073	37.8055	91.3199	60.1487	86.1181	25.4822
Il17b	2.36485	0.00698688	0.0614898	up-regulated	1.84976	1.37225	4.53857	2.53633	1.49508	3.25282	0.909427	2.28752	6.72937	24.3842
Apoc3	3.41003	0.00699154	0.0615018	up-regulated	0	0	0	0.313848	0	1.96093	0.511516	0	0.391859	0.633559
Slc25a13	0.911358	0.00701264	0.0616585	non-significant	10.4086	9.99442	8.87922	13.9982	11.5597	23.0737	24.7162	26.3072	20.0514	4.86831
Susd3	1.91605	0.00705427	0.0619953	up-regulated	0.121647	1.30854	1.87812	1.5116	1.90089	10.1802	1.18255	1.67006	7.54932	1.83087
LOC683404	-2.08964	0.00706605	0.0620691	down-regulated	0.102847	0.255302	0.0849696	0.605574	0.10302	0.0620693	0.0307629	0.0354654	0.0981942	0.0158761
Abhd17c	0.920614	0.00706932	0.0620691	non-significant	40.2757	23.8521	22.9493	37.3327	41.3169	55.5907	66.4172	104.915	56.4699	17.5968
Tgm1	2.09872	0.00712244	0.0624783	up-regulated	0.134696	0.0321979	0.506336	0.669504	1.6663	0.968713	1.29195	5.35896	2.60806	0.756849
Rab27a	0.76667	0.0071226	0.0624783	non-significant	129.235	109.851	118.178	146.671	100.902	198.006	290.544	214.59	199.271	76.1147
Upp1	1.05051	0.0071649	0.0627609	up-regulated	10.8563	18.312	15.314	16.4771	40.2607	48.0258	26.1611	57.3386	47.4083	11.2306
Cd33	1.58	0.00716974	0.0627739	up-regulated	0.752297	4.43153	3.53495	7.17585	1.91262	20.775	5.57197	3.87431	15.1622	3.18111
AABR07005838.1	-1.72813	0.00717548	0.0627947	down-regulated	1.22492	1.36855	0.750747	1.58829	0.693513	0.278559	0.241604	0.208903	0.396614	0.320624
S1pr3	-1.24081	0.00720989	0.0630367	down-regulated	11.342	29.9717	36.8938	21.0291	3.92454	6.85889	9.36329	5.49185	9.68009	6.37113
AABR07069454.1	-1.11792	0.00721736	0.0630726	down-regulated	4.32522	7.23735	5.79371	5.18861	8.04973	3.11381	3.51488	1.2418	2.47309	1.90173
Nampt	0.869544	0.00722588	0.0631175	non-significant	28.262	43.756	39.682	48.6999	73.1262	83.684	68.038	141.978	69.3675	25.1888
Eme1	2.81449	0.0072328	0.0631485	up-regulated	0.211319	0.105238	0.260062	0.122542	0	3.56917	0.524981	0.769697	0.48086	0
Il18bp	1.20457	0.00724103	0.0631907	up-regulated	6.19315	12.0795	11.7321	11.3689	8.26259	43.2733	14.9712	12.519	26.2203	8.73023
Bcar3	1.03995	0.00725553	0.0632582	up-regulated	23.9943	19.8052	18.7428	22.228	21.0996	28.5424	40.5586	98.6899	27.9575	11.847
Tsga10	-1.21226	0.00726141	0.0632799	down-regulated	1.64519	4.65072	4.31818	4.06112	5.9336	1.72826	2.0845	0.901181	2.35173	0.806827
RGD1305938	-0.761127	0.0072901	0.0635003	non-significant	10.6299	22.6488	21.3728	26.2099	31.2594	12.5098	12.0965	15.2057	13.4015	5.4757
Mir142	1.93517	0.00729984	0.0635182	up-regulated	9.09308	16.5384	12.7386	7.07431	1.02965	70.3072	22.0348	16.3939	60.3568	8.33045
AC096301.1	-3.05685	0.00730031	0.0635182	down-regulated	0	0.180864	0.203158	0.200574	0.459791	0.0659575	0	0.0282653	0	0
Rhbdl1	-1.60253	0.0073048	0.0635182	down-regulated	5.22779	6.18962	3.55867	4.66015	3.51566	0.577682	2.79949	0.467611	1.43177	1.35446
Smad9	-1.06227	0.0073386	0.0637552	down-regulated	10.0794	17.3651	21.1358	16.4353	21.1531	5.20756	8.78302	2.86449	6.8507	8.6906
Gstm1	1.22107	0.00733984	0.0637552	up-regulated	316.488	283.245	225.121	309.772	165.779	317.249	1766.71	363.137	454.464	147.228
Epha1	0.998722	0.00734987	0.0638127	non-significant	12.1541	7.81966	8.50582	9.67871	9.42883	15.301	23.8985	29.5901	20.1568	4.43697
Myom1	-1.16315	0.00737101	0.0639641	down-regulated	10.925	26.3169	24.7405	15.1086	18.7221	4.20341	5.87699	5.65761	4.66599	11.1082
AABR07034729.1	5.02285	0.00737415	0.0639641	up-regulated	0	0	0	0.872498	0	29.5523	0	0.737725	0.272342	0
Slc7a1	0.845696	0.00738334	0.0639925	non-significant	15.5134	14.8672	18.1678	18.6827	18.0574	26.1558	45.6762	40.8418	28.1083	6.81492
Dync1i1	-4.84894	0.00738428	0.0639925	down-regulated	0.189359	0.0377206	0	0.0627471	0	0	0	0	0	0
AABR07024439.1	-2.11871	0.00740365	0.0641306	down-regulated	0.848946	2.57569	2.45482	0.779016	0.680303	0.256174	0.338575	0.073187	0.40527	0.327622
Nfia	-0.839559	0.00741148	0.0641687	non-significant	8.51901	33.0071	35.8983	25.0271	29.3474	12.6554	12.0404	15.7016	14.3223	8.34886
Cpne8	0.840529	0.00742153	0.064226	non-significant	9.99774	16.2196	15.9348	18.6637	23.8356	24.5628	28.9786	48.9125	27.9484	8.46506
Zfp39	-1.26761	0.00742818	0.0642538	down-regulated	1.46608	4.28914	5.19975	3.62181	6.71042	1.85983	1.26212	1.74116	1.22218	1.21855
Olr302	3.05666	0.0074489	0.0643437	up-regulated	0.065255	0.109191	0.0175214	0.0129739	0.0679797	1.65536	0.236826	0.00731326	0.510261	0
Scara5	-1.10855	0.00746275	0.0644335	down-regulated	10.7222	72.5229	89.2052	75.2787	49.5032	18.9064	16.5825	40.3285	26.0117	14.9559
Nudt10	-1.5384	0.00747844	0.0645391	down-regulated	1.93498	1.72362	2.59778	2.43167	2.09185	0.501266	0.662502	0.204583	1.31413	0.549489
Adarb1	-0.986121	0.00751845	0.0648293	non-significant	30.3626	73.9562	70.3746	44.8564	53.4352	16.6844	21.829	20.3807	18.6199	29.7195
Lmo1	1.25777	0.00753702	0.0649547	up-regulated	24.1975	10.8454	9.38172	10.0314	3.83686	27.4129	35.6221	24.1087	27.8329	19.6746
Oasl2	1.68964	0.00754501	0.0649935	up-regulated	1.92763	8.24014	7.32076	10.0474	3.30164	40.3294	4.90699	4.00927	41.3416	3.55465
Ttc7a	0.76456	0.00756662	0.0651496	non-significant	18.0525	18.3632	19.5104	31.3456	36.2964	39.2863	50.1626	49.3784	41.74	13.1077
AABR07025272.1	1.74404	0.00757528	0.0651942	up-regulated	0.148851	1.07553	0.735766	1.43937	0.75771	6.15766	1.58732	0.477713	3.93858	0.665306
Ecm2	-1.47638	0.00758403	0.0652394	down-regulated	8.05878	69.3425	75.4496	51.4705	35.2893	5.1104	13.2139	8.94675	9.25041	23.6653
Fam234a	0.739872	0.00759717	0.0652955	non-significant	53.8918	45.5057	47.2672	71.4004	56.9619	81.6715	87.7162	101.716	115.799	38.3594
Depdc1	2.4479	0.0075988	0.0652955	up-regulated	0.52761	0.409892	0.637502	0.708069	0.188939	12.0561	0.30774	0.79826	0.458405	0.224993
Jmy	-0.921702	0.00760104	0.0652955	non-significant	6.34054	34.9848	38.0053	26.8735	32.6476	14.4262	14.3192	17.0878	11.5455	6.56406
Tmem35a	-1.48822	0.00760954	0.0653385	down-regulated	19.346	28.5995	28.9124	16.3593	11.9641	4.07349	3.45262	3.1371	4.70714	11.6423
Atp1b1	1.74192	0.00761877	0.0653877	up-regulated	36.0965	35.7526	31.2976	41.8972	319.283	232.176	198.54	765.762	156.726	29.327
Stat3	0.725216	0.00762491	0.0654086	non-significant	42.2038	71.4432	85.9849	69.5855	93.0923	101.977	119.185	149.606	102.916	56.9948
Fabp5	1.02598	0.0076282	0.0654086	up-regulated	471.339	278.499	259.007	255.027	234.782	241.622	1040.57	691.482	659.958	304.765
Cd28	1.88615	0.00772182	0.066181	up-regulated	0.213787	2.51589	2.17471	2.34595	0.653152	15.7301	3.05878	1.68639	7.08282	0.511525
Hpgd	-1.25037	0.00773747	0.0662847	down-regulated	87.2194	175.272	162.79	90.6255	85.378	42.764	19.8066	15.3985	45.293	66.6514
AABR07066700.1	1.94305	0.00774134	0.0662874	up-regulated	0.0423522	0.143422	0.0758125	0.105256	0.128685	0.664562	0.137238	0.0632867	0.271597	0.382459
Ddx39a	0.714223	0.00776619	0.0664524	non-significant	30.5107	28.5805	32.7871	33.6101	34.3392	53.5614	54.0107	48.2139	63.0701	23.3936
AABR07062136.1	3.36103	0.00776771	0.0664524	up-regulated	0	0	0	0.109336	0.143222	0.719086	0.285115	1.35589	0.819073	0
Rnase1	-1.86793	0.00777234	0.0664615	down-regulated	8.7098	20.4196	29.1581	4.4957	1.45408	2.92026	2.31575	1.93973	5.40526	2.74502
Sdr16c5	-2.09956	0.00778025	0.0664988	down-regulated	0.941716	0.450218	0.674287	0.436873	0.817532	0.246279	0.162748	0	0.155846	0.125987
Setbp1	-0.93601	0.00779454	0.0665698	non-significant	4.60838	16.0749	17.2942	8.40297	21.9874	5.12534	5.17243	8.22423	9.41396	3.20411
Nkd1	-1.03602	0.0077957	0.0665698	down-regulated	29.7937	78.1731	89.6755	49.4939	67.9846	23.6758	20.9103	12.9061	28.246	33.218
Klhl38	-1.41401	0.00780809	0.0666452	down-regulated	1.86104	3.31663	2.54313	3.3367	4.93342	1.39058	1.16302	0.521426	2.14491	0.333452
Gprc5b	-0.918686	0.00783498	0.0668442	non-significant	5.60839	12.0747	12.9723	19.1737	13.7895	4.75029	5.24267	5.93916	7.91401	4.45303
Clint1	0.74682	0.00784511	0.0668922	non-significant	30.4466	44.9624	44.2769	44.3396	51.0899	69.1641	81.4417	88.2149	79.0644	20.0439
Necab2	-1.38185	0.00784776	0.0668922	down-regulated	19.8406	9.85077	9.56283	14.3517	19.6171	4.81761	13.3004	2.20216	3.42121	2.87525
AABR07028872.1	-2.31284	0.00785623	0.0669033	down-regulated	0.273527	0.63341	0.206561	0.458852	0.823678	0.0670624	0.288059	0	0.106093	0
Pik3cd	0.884876	0.0078683	0.0669756	non-significant	10.6204	17.3429	15.6793	13.4163	37.0326	53.7267	26.8225	34.1553	31.5533	11.2404
Cd109	-1.38806	0.00787617	0.067012	down-regulated	0.741254	3.72311	2.70115	2.07028	2.21779	0.461557	0.937905	0.75162	0.788603	0.672926
Adra1b	-2.92138	0.00791956	0.0673198	down-regulated	0.388666	1.098	1.89745	0.456621	0.276065	0	0	0	0.394698	0.0709056
Ly49s7	2.58778	0.00798464	0.0678422	up-regulated	0	0.371659	0.26092	0.154561	0.25308	3.30372	0.151144	0.60987	1.88155	0.0780024
C4bpa	3.33865	0.00803707	0.0682567	up-regulated	0	0	0.148777	0.110164	0	0.531325	0	0.827974	1.10037	0.0741286
Sobp	-1.55358	0.00806458	0.0684592	down-regulated	0.282149	1.27048	1.56803	0.971907	0.632291	0.3003	0.246641	0.132367	0.472363	0.217265
Frmd3	-1.98228	0.00808608	0.0686105	down-regulated	0.169633	0.689337	0.546571	0.80943	0.485968	0.110907	0.0439741	0.0380222	0.210546	0.136165
Arpc2	0.695075	0.00810387	0.0686913	non-significant	375.606	367.92	385.709	433.723	396.543	654.804	616.472	728.694	656.837	275.267
Cacna1f	-1.82882	0.00810505	0.0686913	down-regulated	0.0938926	0.379825	0.155144	0.265655	0.169292	0.0472211	0.0936151	0.0890386	0.0268935	0.0144939
Cxcl14	-0.866845	0.00810685	0.0686913	non-significant	289.452	462.135	468.121	203.545	600.62	145.836	310.78	145.252	217.873	145.672
Spink13	-3.43623	0.00811031	0.0686913	down-regulated	0	0.321289	0.360893	0.334035	1.66273	0.175752	0	0	0	0
Ogfrl1	0.804759	0.00812378	0.0687743	non-significant	16.9115	34.8663	38.655	34.2516	46.3813	48.7888	37.2214	67.9364	66.5166	35.0534
Adcyap1r1	-1.24036	0.00817296	0.0691592	down-regulated	0.964931	3.50049	3.34811	2.68856	5.29157	0.870787	1.01289	1.3175	1.48443	0.859102
Gpr183	1.52933	0.00821094	0.0693948	up-regulated	0.837125	4.02439	3.65882	3.92051	1.21122	13.4397	6.17271	4.31564	13.4959	0.690631
Stat1	1.23439	0.00821502	0.0693948	up-regulated	34.3869	42.6842	39.1006	68.9424	41.4984	261.004	62.298	42.4459	141.424	14.2386
Ugcg	1.00609	0.00821565	0.0693948	up-regulated	39.6156	69.4149	74.9796	92.6518	127.149	122.746	184.217	269.02	154.384	24.7854
Parp9	1.02688	0.00822842	0.0694686	up-regulated	12.6886	25.9306	26.7732	36.926	44.2182	117.474	34.1709	30.6388	76.7861	15.4691
RT1-DOa	1.62887	0.00823183	0.0694686	up-regulated	2.02715	5.20466	4.98945	3.88109	1.27099	27.8816	5.88755	5.21687	10.6234	2.33534
Cdk15	-1.51163	0.00827266	0.0697715	down-regulated	2.48987	3.59589	3.34274	1.34072	3.00588	0.915687	2.01704	0.494142	0.836984	0.33831
Serpinb8	1.1113	0.00827639	0.0697715	up-regulated	9.66831	23.7175	25.8569	29.5213	20.3162	45.3236	59.7495	69.4917	46.57	4.17961
Zfp354c	-1.24171	0.00827892	0.0697715	down-regulated	3.11139	11.5213	13.5822	10.114	5.59275	4.56768	3.85966	2.37458	4.07506	1.72376
AC097153.2	1.91413	0.00828969	0.0698308	up-regulated	0.678119	2.89462	0.390171	0.770418	1.00919	1.39341	5.90151	6.18842	5.65124	1.26362
Casp6	0.823159	0.00831373	0.0699499	non-significant	22.9441	19.795	19.8628	28.6551	27.8172	49.7964	42.1476	48.295	45.5321	13.178
Hrob	2.19284	0.00831669	0.0699499	up-regulated	0.0321259	0.230383	0.431302	0.191617	0.14642	3.02458	0.353942	0.594068	0.458555	0.0967036
Tnfrsf1a	0.747988	0.0083214	0.0699499	non-significant	35.9322	54.1906	60.5697	55.4636	55.5898	64.4858	100.696	122.965	89.5449	28.7681
Etv3	0.826342	0.00832201	0.0699499	non-significant	40.733	61.5052	47.0346	65.2389	62.9518	96.3862	166.932	84.6378	99.5125	22.617
Nupr1l1	-2.6225	0.00832256	0.0699499	down-regulated	0.072897	0.522762	0.831868	0.1087	0.427167	0.0953207	0	0.0816971	0.090479	0
Slc26a5	-5.19638	0.00833755	0.0700444	down-regulated	0.294523	0.164274	0	0	0	0	0	0	0	0
Ebf2	-1.90274	0.00834167	0.0700475	down-regulated	0.258189	2.39156	3.80207	4.20288	1.23978	0.242657	0.376484	0.126594	1.42205	0.453358
Syk	1.09277	0.00834793	0.0700654	up-regulated	4.62284	11.307	9.77497	9.55218	8.64277	38.1474	9.31959	11.1205	26.1481	3.95927
Nefl	-2.2035	0.0083513	0.0700654	down-regulated	13.0355	67.1779	40.7187	11.1749	1.49198	2.54408	3.44646	1.01755	1.50258	10.5851
RGD1561161	-1.24357	0.00839115	0.0703366	down-regulated	0.819774	2.53729	2.1757	1.94548	1.02431	0.89845	0.915149	0.467335	0.635199	0.332822
Slc35f1	-1.62478	0.00842268	0.0705376	down-regulated	1.04814	3.7912	4.8757	2.8151	1.01768	0.817525	0.381349	0.329733	0.958588	0.950206
Gabre	-1.42406	0.00842747	0.0705461	down-regulated	0.624683	1.38826	1.14005	0.824759	0.749907	0.40842	0.581963	0.240658	0.302871	0.117524
B4galt5	0.840305	0.0084759	0.0709197	non-significant	40.0814	48.8391	56.8875	56.9984	102.942	76.009	117.931	148.098	131.4	30.3586
Sema4f	1.24624	0.00850684	0.0711149	up-regulated	1.62247	2.32175	2.6524	2.62232	1.48038	9.9006	4.36332	2.90686	5.54821	1.48399
Lacc1	1.22421	0.00852403	0.0712267	up-regulated	2.58495	7.01734	7.07528	10.1194	7.30627	27.4338	10.8047	15.8549	18.0815	2.51326
Ctsc	0.906073	0.00853844	0.0713153	non-significant	48.3865	75.4636	77.6531	76.232	84.8078	225.406	85.113	134.563	172.847	27.3256
Dbp	-1.37913	0.00858431	0.0716663	down-regulated	63.3078	40.5583	73.7375	199.96	16.4358	19.8773	33.7741	11.5641	24.1467	31.9689
Tpm3	0.74551	0.00859284	0.0717055	non-significant	80.6853	97.127	103.405	118.007	130.845	214.439	159.312	204.247	204.902	49.7202
Phldb1	-0.689906	0.00862319	0.071901	non-significant	19.0918	20.6765	20.6438	23.6196	28.7758	10.3908	16.1297	11.3594	14.4038	8.96355
Galnt17	-1.07963	0.00862396	0.071901	down-regulated	4.54854	19.0389	21.4112	12.6796	11.2539	4.21296	4.49542	5.33129	5.96317	5.98064
Cyp26b1	-1.50298	0.00863022	0.0719211	down-regulated	1.04164	2.43232	3.08175	2.4545	6.02853	0.466631	0.487547	1.15658	0.778119	1.08387
Gcnt1	1.00818	0.00863895	0.0719617	up-regulated	6.57948	8.71072	7.65195	8.72343	8.60832	20.4649	12.2017	18.273	25.5719	2.21881
AC118772.2	2.4588	0.00867575	0.072236	up-regulated	0.252642	1.05686	1.15322	0.703222	0.756676	2.97322	0.45845	0.283141	16.9332	0.253497
Ccn3	-1.13707	0.00868147	0.0722515	down-regulated	14.2138	35.9691	41.3387	34.5866	102.846	9.39212	23.4907	14.7069	18.8081	16.3905
Mc5r	-1.76091	0.00871923	0.0725334	down-regulated	0.234731	0.331561	0.143243	0.487903	1.00036	0.139516	0.138294	0.167407	0.0794578	0.0428226
Ftcd	1.98141	0.00873611	0.0726088	up-regulated	0.372886	0.417821	0.281594	0.347517	0.0606962	1.61514	1.02705	0.182831	0.838865	1.30951
Clec5a	1.94303	0.00873994	0.0726088	up-regulated	0.39811	1.24446	2.26125	0.608861	0.358904	4.6451	2.54037	1.20123	9.46449	0.460911
Nacc2	-0.849122	0.00876015	0.0727213	non-significant	11.7846	37.1738	38.0936	32.0063	25.2096	14.2869	17.8414	11.05	20.1442	7.78104
Vstm1	2.05321	0.00876516	0.0727213	up-regulated	0.0544804	1.66044	2.34054	0.595747	0.283776	3.98939	0.88269	3.08339	5.71394	3.17055
Cpox	0.792969	0.00882503	0.0731855	non-significant	42.0223	39.5666	38.8203	47.7292	34.9559	72.8724	89.7089	84.6672	77.5564	16.9622
Lpin2	0.842914	0.00883595	0.0732435	non-significant	6.88445	8.94822	11.1325	11.7661	19.3798	22.3451	17.7105	30.0616	20.0453	5.43202
Zfp9	-1.31666	0.00886483	0.0734178	down-regulated	2.33086	8.61815	10.6935	8.08486	7.75187	1.99536	2.04309	1.71018	3.2885	2.82669
Mybpc1	-3.4514	0.00889433	0.0736294	down-regulated	0.0106231	0.0253936	0.0285237	1.55238	0.3735	0.0277817	0	0	0.0922969	0.021318
Spc24	2.33621	0.00890368	0.0736742	up-regulated	0.626914	1.61386	0.971139	1.24643	2.38629	27.4304	0.812579	1.72947	0.598553	1.69355
Serpinb1a	0.995436	0.00890992	0.0736932	non-significant	410.507	389.007	348.402	433.055	636.166	725.064	481.004	1710.79	1051.23	198.386
Trpm3	-1.59211	0.00891388	0.0736933	down-regulated	0.524542	2.66689	2.72477	1.91731	7.42954	0.337672	0.60144	2.30172	0.626015	0.384615
Myh7	-5.21275	0.00891894	0.0736967	down-regulated	0	0	0	0.169403	1.11918	0	0	0	0	0.0148683
Fat3	-1.62907	0.00892384	0.0736967	down-regulated	0.503521	5.85166	6.6305	6.18497	0.976547	1.74408	1.09005	0.705382	2.52978	0.139743
Gata5	-1.29481	0.00892612	0.0736967	down-regulated	22.6471	28.4767	37.384	34.4815	22.0634	5.36676	14.8135	2.14654	10.4234	13.7482
Ppp4c	0.682941	0.00893783	0.0737608	non-significant	86.3157	71.6194	72.0129	99.2702	81.8126	121.991	148.708	134.064	123.788	71.8773
Dennd1c	1.05323	0.00894954	0.0738249	up-regulated	11.951	16.3778	13.0639	18.6915	12.8069	59.2202	25.4501	25.9516	33.2192	4.264
Gpat3	1.22287	0.00895994	0.0738552	up-regulated	8.40487	9.76555	12.6599	10.7134	20.4976	9.32451	19.112	73.1735	19.9372	8.77121
Slc20a1	1.09339	0.00899484	0.0740677	up-regulated	296.04	143.386	100.513	214.627	198.39	218.244	830.738	427.117	476.747	96.9393
Glis1	1.84521	0.00899948	0.0740733	up-regulated	0.544204	0.108406	0.324717	0.390716	0.354329	0.751139	0.254718	2.04994	0.919376	1.24377
Tax1bp1	0.693406	0.00900454	0.0740823	non-significant	102.689	137.261	142.477	156.605	170.168	194.936	235.247	295.597	215.67	96.9952
Galnt15	-1.68362	0.00906078	0.0745122	down-regulated	6.77423	13.3646	11.423	5.87698	109.125	3.0195	9.88579	11.4578	4.24568	6.54717
Syne1	-0.778648	0.00908877	0.0747095	non-significant	8.44721	24.2901	23.027	21.1167	17.8888	11.1742	14.4239	8.51204	12.9077	3.73291
Dpp6	-2.29895	0.00912738	0.0749938	down-regulated	0.0812022	2.2045	2.28935	0.94561	0.135953	0.121349	0.150358	0.104006	0.115186	0.325907
Zfp516	-0.687383	0.00913203	0.0749944	non-significant	8.789	17.8823	17.2077	16.7138	16.5793	9.09297	12.6102	8.77381	8.92402	4.0215
Sptlc3	-1.54429	0.00914261	0.0749944	down-regulated	22.9552	46.2015	32.8325	90.0946	59.5223	9.38517	40.3196	12.6205	21.3688	0.388019
Cd200r1l	3.47449	0.00914381	0.0749944	up-regulated	0	0.0692415	0.0777766	0	0.0754396	1.7802	0	0.324631	0.431432	0
Nfix	-1.03811	0.00915521	0.0749944	down-regulated	5.64748	29.3575	27.6793	29.205	22.3142	11.8104	10.228	9.12538	15.1234	3.74537
Igsf1	-1.8828	0.00915528	0.0749944	down-regulated	1.11813	1.89224	1.78009	1.1312	0.231932	0.232896	0.436063	0.110894	0.0982518	0.436849
Sdc2	-0.952174	0.0091582	0.0749944	non-significant	42.2089	159.929	174.314	147.161	71.0695	57.9381	50.0251	41.1454	52.4178	50.6516
Ms4a1	3.40374	0.00915956	0.0749944	up-regulated	0	2.23559	0.154533	0.114426	0	19.6043	0.447584	1.12876	4.96466	0.230989
Zfhx3	-1.02848	0.00917608	0.0750967	down-regulated	1.96538	7.51262	8.04652	7.33833	7.93152	3.40931	4.03385	3.18474	3.88964	0.513814
Tcirg1	0.862787	0.00923841	0.0755132	non-significant	16.8051	20.2557	15.9707	21.0203	14.3975	56.4155	28.0529	23.028	37.0187	9.78021
Pgam1	0.795114	0.00923909	0.0755132	non-significant	334.603	280.567	277.184	364.815	299.019	386.004	392.357	688.543	481.622	396.726
Ntrk3	-1.60018	0.00927569	0.0757792	down-regulated	1.7321	3.62288	4.75047	2.93948	0.660548	1.18099	0.994247	0.235717	1.44348	0.372419
AABR07007730.1	3.96235	0.00928651	0.0758344	up-regulated	0	0.247993	0	0	0.270191	0	0	5.11582	2.83287	0.208191
Clk1	-0.710326	0.0092977	0.0758747	non-significant	320.056	373.083	277.054	347.918	433.912	219.471	173.014	278.022	191.561	105.342
Lgr5	-1.86816	0.00929956	0.0758747	down-regulated	0.439553	3.93307	4.17865	2.25565	0.402215	0.434955	0.277166	0.532557	1.41553	0.16688
Cubn	-1.47924	0.00932958	0.0760581	down-regulated	0.17338	0.536082	0.404815	0.17985	0.716588	0.118285	0.0977077	0.185862	0.140346	0.0756375
Tlr6	1.22085	0.00933098	0.0760581	up-regulated	1.02805	3.25928	3.62595	2.87542	3.57372	11.4379	4.62994	5.00897	9.20242	1.13643
Zpbp	-1.60293	0.00933425	0.0760581	down-regulated	1.07034	1.71611	0.700961	0.726649	2.88957	0.409635	0.338373	0.468118	0.453633	0.31433
RGD1565622	-2.23645	0.00934533	0.0761152	down-regulated	0.477649	1.23693	0.160315	0.316553	2.0733	0.416385	0.180573	0.156132	0.0988088	0
LOC108348302	-1.02777	0.00936666	0.0762043	down-regulated	5.26876	7.80807	7.01343	9.24096	11.2601	5.38286	3.52332	5.1526	3.22117	1.11119
Plxna4	-1.1109	0.00937281	0.0762043	down-regulated	1.8674	7.95329	9.64217	4.99743	6.09693	2.32239	2.95979	0.917512	2.69151	2.51866
Aldh3b2	-0.934756	0.0093732	0.0762043	non-significant	66.9341	45.3864	41.5832	84.9731	39.4919	17.3888	56.6411	26.371	23.956	13.3431
Cd40lg	3.17535	0.00937576	0.0762043	up-regulated	0	1.00759	0.125754	0	0	5.08302	1.57833	0.262442	3.19718	0.187972
Dgki	-1.54326	0.00937667	0.0762043	down-regulated	0.666672	3.84493	6.13736	2.69303	4.34069	0.733374	0.356618	1.07922	2.00956	0.817577
Hlf	-1.30754	0.00938401	0.0762308	down-regulated	6.25181	5.58724	8.41499	15.1634	5.31855	2.05166	2.75702	1.12395	2.19841	4.23607
Syt9	-1.23728	0.00942365	0.0765196	down-regulated	6.79656	9.12618	7.05187	11.3275	8.69747	4.30099	7.46081	1.57983	3.24935	0.942949
Lmo7	0.9977	0.00943146	0.0765497	non-significant	30.9159	41.4303	39.9214	49.3101	54.1565	54.7971	86.3377	173.175	78.7006	14.1049
Zfp382	-1.1965	0.00945583	0.0767142	down-regulated	3.30687	6.44754	8.19616	5.44984	6.7277	2.77567	1.60307	0.983044	2.6238	2.54354
Degs2	0.803089	0.00947025	0.0767978	non-significant	102.693	79.6576	59.5592	96.1313	148.837	198.871	165.096	214.719	172.2	51.8634
Tmem51	0.937905	0.00949952	0.0770018	non-significant	44.1645	18.6181	19.1462	29.2763	25.2013	42.6	59.677	79.213	52.4867	20.4359
Carhsp1	0.721511	0.00951733	0.0770721	non-significant	16.8864	27.7187	26.6876	37.2772	49.3977	50.3826	38.3661	56.7105	56.5031	25.3175
Gstz1	-0.891789	0.00952118	0.0770721	non-significant	18.642	26.5943	26.2971	22.7333	53.577	11.6835	14.908	13.2795	13.1021	12.5862
Stxbp6	-1.10429	0.0095247	0.0770721	down-regulated	9.80051	24.4228	28.7794	18.9467	16.8372	6.18557	6.24669	3.21715	8.58125	10.7586
Mir568	-1.24619	0.00956482	0.0773632	down-regulated	43.884	143.692	128.878	108.153	104.171	56.7853	40.8829	36.8863	49.9293	16.9708
Vip	2.49725	0.00958919	0.0774933	up-regulated	0.0468596	0.0280034	0.125821	0.0931658	0.0610203	0.183822	0.121475	0.341357	0.0581616	0.70527
Sfmbt2	1.7605	0.00961483	0.0776469	up-regulated	0.212171	0.371929	0.370301	0.478081	0.570994	2.07152	0.394176	1.90227	2.08042	0.0567702
Fzd3	-1.12802	0.00961652	0.0776469	down-regulated	3.07674	16.1169	12.965	10.6099	15.4701	5.0434	6.12501	2.80472	7.27219	2.30428
Cnr2	1.63275	0.00963425	0.0777565	up-regulated	0.254917	1.27965	1.71118	1.27973	1.22822	7.59996	0.79299	1.59987	4.84093	1.22774
Arpc5	0.670163	0.0096555	0.0778939	non-significant	142.644	156.188	166.298	201.258	197.975	295.285	262.08	279.174	313.887	112.71
B3gnt3	2.76013	0.00965961	0.0778939	up-regulated	0	0.145696	0.272758	0.0403934	0.158737	2.205	1.21134	0.432617	0.252168	0
Asic2	-1.84992	0.00967504	0.0779847	down-regulated	0.394463	1.21234	1.70222	0.588201	0.293524	0.184215	0.146082	0.0631546	0.384688	0.197898
Cep68	-0.736553	0.0096828	0.0780135	non-significant	10.3356	16.8778	16.4634	16.9233	18.7985	10.9545	8.82818	6.25636	9.81669	5.77082
LOC688459	0.976733	0.00979746	0.0789033	non-significant	28.5498	22.3467	20.6318	32.7939	34.8128	33.9022	71.1333	96.5544	43.1156	14.9136
Lama2	-0.972975	0.0098339	0.0791343	non-significant	5.69741	30.0492	29.4187	26.3967	17.6197	7.3559	8.58541	13.6624	7.37854	8.40581
Prokr2	2.78033	0.00983461	0.0791343	up-regulated	0	0	0.0928539	0.13751	0.225159	0.994821	0.0896462	0.891394	1.03013	0
Smpdl3a	0.840019	0.00986126	0.0793146	non-significant	20.872	104.175	83.4256	81.9444	61.3428	145.306	114.48	98.4226	110.609	72.8483
Kcnj16	2.45505	0.00987788	0.0794141	up-regulated	0.0164052	0.0294115	0	0.0326168	0.0961326	0.246694	0.0318956	0.211435	0.40724	0.00823035
Ltbp2	1.41167	0.00988589	0.0794442	up-regulated	0.766503	0.485947	0.823246	0.503568	0.650958	1.95228	0.950313	0.926265	1.1582	1.96621
Ahrr	-1.08239	0.00989502	0.0794835	down-regulated	12.6772	14.4144	14.2708	14.1451	7.04883	3.43516	9.12463	10.3204	4.36304	1.42585
Ctnnb1	0.748726	0.00993246	0.0797499	non-significant	334.499	348.763	352.296	388.198	431.872	452.235	823.848	840.406	582.62	215.572
Ccdc8	-1.15196	0.00994736	0.0798351	down-regulated	7.21076	12.5434	14.6544	15.6376	8.12668	4.03439	3.87787	1.6765	6.03431	5.32375
Plxnb3	-1.58935	0.00995652	0.0798351	down-regulated	0.735925	1.41758	1.85131	1.19326	0.260513	0.373709	0.175957	0.208193	0.620772	0.22941
Plaat1	-1.2648	0.00995724	0.0798351	down-regulated	5.18657	10.3565	8.65182	10.7287	11.0004	2.15237	5.61559	1.11381	3.12239	3.52134
Gnaz	-1.10971	0.00996352	0.0798351	down-regulated	14.1783	32.1083	29.0918	18.6026	17.3043	4.01569	9.7839	12.802	10.0102	7.40112
Dok2	1.29316	0.00998105	0.079908	up-regulated	2.1371	6.33562	5.66796	5.20708	3.15125	24.671	6.62633	4.13272	15.3042	2.08126
Pon3	1.12324	0.00998208	0.079908	up-regulated	3.40994	6.65259	7.04787	7.0359	16.8766	23.8879	5.74121	24.2034	20.3038	5.34973
Mgam	2.54838	0.00999817	0.0799785	up-regulated	0.0179362	0.321563	0.28896	0.00594345	0	0.625428	0.333224	0.375228	1.0352	0.671884
Birc2	0.77177	0.0100009	0.0799785	non-significant	21.7502	37.6873	35.8267	34.155	43.4752	50.7787	48.0302	99.5671	45.5331	22.3498
Taldo1	0.682701	0.0100037	0.0799785	non-significant	162.194	173.645	173.048	267.487	271.035	281.34	410.57	342.289	339.23	148.715
Rnpep	0.686103	0.0100267	0.0801246	non-significant	44.6825	47.1455	42.6597	49.2926	49.4309	82.8327	77.5819	84.4601	84.5954	24.9697
Wsb1	0.718	0.0100306	0.0801246	non-significant	61.956	106.674	107.992	65.002	92.0845	104.201	147.889	134.684	158.435	84.5135
Snx22	2.31949	0.0100542	0.080279	up-regulated	0	0.261272	0.440218	0.543274	0.498155	4.78788	1.2042	0.428732	1.69578	0.164505
Dbndd1	-1.56362	0.0101245	0.0807709	down-regulated	2.65723	0.995445	1.30451	1.73475	2.84049	0.907549	1.00241	0.533376	0.713774	0.0795886
Prph	-1.58141	0.0101293	0.0807747	down-regulated	16.8748	10.0419	10.8018	9.60267	4.85227	2.23449	1.9073	0.957566	3.85903	4.92953
Cemip	1.71597	0.0101732	0.0810559	up-regulated	0.639381	0.722885	0.765592	0.455231	0.720085	0.508415	2.6318	5.78095	1.42632	0.225407
Thrb	-1.01658	0.0101932	0.0811806	down-regulated	2.64923	9.20496	10.2961	7.51443	14.027	3.21853	3.73606	2.58431	4.07608	3.62008
Cfp	1.07544	0.0101993	0.0811943	up-regulated	8.94524	27.9782	26.0852	23.5592	18.7585	76.9411	19.7633	28.7083	68.3468	12.2102
Fgf18	-1.64573	0.010216	0.081293	down-regulated	0.807826	1.36309	2.04148	1.91317	1.91826	0.186409	0.246369	0.266279	0.884705	0.476799
Sptbn5	-1.15182	0.0102392	0.0814424	down-regulated	1.28542	3.19156	2.68103	1.37671	1.1458	0.830406	1.11073	0.853208	0.911684	0.345472
LOC100359752	-2.22443	0.0102597	0.0815712	down-regulated	0.268991	0.229643	0.15477	0.401105	0.200159	0	0.0996156	0	0.0953912	0.0385572
Prxl2a	1.53674	0.0102838	0.0817282	up-regulated	160.024	80.2128	84.0748	81.1183	92.9297	125.508	139.684	88.4799	98.5773	544.927
Stk10	0.756235	0.0103029	0.081845	non-significant	8.28	17.4435	17.1571	13.519	17.5673	36.7571	16.0657	19.937	22.4226	14.09
Dusp4	1.31914	0.0103883	0.0824886	up-regulated	1.28924	2.47261	3.03233	1.77838	2.73299	6.19439	9.01591	4.09941	7.69082	0.521449
Miga1	-1.05713	0.0104155	0.0826695	down-regulated	4.59713	9.71195	9.64137	9.44877	10.7269	2.81067	7.26306	2.22794	4.30257	2.20661
Vstm5	-1.89561	0.0104267	0.0826945	down-regulated	0.474678	0.170202	0.382363	0.471876	0.741748	0.186208	0.0615257	0.0531981	0.117833	0.0952566
LOC100363064	-3.40988	0.0104396	0.0827551	down-regulated	0	0.135008	0.985721	2.63883	2.86831	0	0	0.126594	0	0.226679
Klhl42	-0.936448	0.0104552	0.0828435	non-significant	6.93119	21.9775	17.3883	23.6161	22.5467	11.4091	10.9745	9.03212	11.032	2.20912
Tln2	-0.8862	0.0104627	0.0828676	non-significant	6.32404	12.2855	10.8871	13.8501	10.655	3.86752	10.3471	5.71905	6.20701	1.41552
Dusp5	1.19529	0.0104736	0.0828882	up-regulated	20.8698	50.3074	31.89	6.21113	10.7118	51.7511	78.7558	29.7286	81.7943	21.7194
Slc1a7	-1.26775	0.0104742	0.0828882	down-regulated	1.90594	3.50172	4.08139	3.16304	4.82024	1.13283	1.63332	0.741432	1.3099	1.18537
Haspin	1.33941	0.0104911	0.0829748	up-regulated	2.35839	2.87229	3.24638	4.88183	4.31507	22.9532	5.43654	5.10218	7.78119	1.55761
[truncated: 14,490 more rows]
