# Supplementary material for: A New Rat Model of Sacral Cord Injury Producing a Neurogenic Bladder and Its Functional and Mechanistic Studies
Source: Biomolecules. 2024 Sep 9;14(9):1141. doi: 10.3390/biom14091141 (PMC11429646; doi:10.3390/biom14091141)
Supplement: Supplementary file 1 [file biomolecules-14-01141-s001.zip › table S2.xlsx]

## Sheet: kegg.enrichment
keggID	Description	GeneRatio	BgRatio	pvalue	p.adjust	qvalue	geneID	Count	link
rno04060	Cytokine-cytokine receptor interaction	104/1059	269/8868	2.48743e-30	7.86027e-28	5.78654e-28	Il1a/Cxcl3/Csf3/Ppbp/Il6/Cxcl10/Il1r2/Cxcl11/Ccl20/Cxcl6/Il18rap/Ccl22/Ccr8/Il20ra/Ccr7/Ccl5/Il2rb/Ccr6/Il21r/Csf2/Acvr1c/Cxcl9/Il17c/Ccr4/Cx3cl1/Cxcr4/Il36rn/Il2ra/Tnfsf8/Tnfrsf1b/Il1rn/Tnfrsf14/Tnfsf11/Il2rg/Cxcl1/Cd27/Tnfrsf8/Cxcr3/Il12rb1/Il22/Csf3r/Osmr/Il1b/Ccl17/Ltb/Cxcr2/Ifngr1/Il7r/Il17a/Osm/Ebi3/Il15ra/Prlr/Csf2rb/Cx3cr1/Tnfrsf18/Cd40/Il31ra/Ccr5/Il17ra/Xcr1/Lifr/Cxcr6/Tnfrsf13b/Inha/Cc…	104	http://www.kegg.jp/kegg-bin/show_pathway?rno04060/Il1a/Cxcl3/Csf3/Ppbp/Il6/Cxcl10/Il1r2/Cxcl11/Ccl20/Cxcl6/Il18rap/Ccl22/Ccr8/Il20ra/Ccr7/Ccl5/Il2rb/Ccr6/Il21r/Csf2/Acvr1c/Cxcl9/Il17c/Ccr4/Cx3cl1/Cxcr4/Il36rn/Il2ra/Tnfsf8/Tnfrsf1b/Il1rn/Tnfrsf14/Tnfsf11/Il2rg/Cxcl1/Cd27/Tnfrsf8/Cxcr3/Il12rb1/Il22/Csf3r/Osmr/Il1b/Ccl17/Ltb/Cxcr2/Ifngr1/Il7r/Il17a/Osm/Ebi3/Il15ra/Prlr/Csf2rb/Cx3cr1/Tnfrsf18/Cd40/Il…
rno04061	Viral protein interaction with cytokine and cytokine receptor	42/1059	85/8868	1.62484e-17	2.56725e-15	1.88995e-15	Cxcl3/Ppbp/Il6/Cxcl10/Cxcl11/Ccl20/Cxcl6/Il18rap/Ccl22/Ccr8/Il20ra/Ccr7/Ccl5/Il2rb/Ccr6/Cxcl9/Ccr4/Cx3cl1/Cxcr4/Il2ra/Tnfrsf1b/Tnfrsf14/Il2rg/Cxcl1/Cxcr3/Ccl17/Cxcr2/Cx3cr1/Ccr5/Xcr1/Ccr1l1/Ccl19/Tnf/Ccl24/Ccr2/Il10ra/Il18/Tnfsf14/Ccl28/Ccl27/Il22ra1/Cxcl2	42	http://www.kegg.jp/kegg-bin/show_pathway?rno04061/Cxcl3/Ppbp/Il6/Cxcl10/Cxcl11/Ccl20/Cxcl6/Il18rap/Ccl22/Ccr8/Il20ra/Ccr7/Ccl5/Il2rb/Ccr6/Cxcl9/Ccr4/Cx3cl1/Cxcr4/Il2ra/Tnfrsf1b/Tnfrsf14/Il2rg/Cxcl1/Cxcr3/Ccl17/Cxcr2/Cx3cr1/Ccr5/Xcr1/Ccr1l1/Ccl19/Tnf/Ccl24/Ccr2/Il10ra/Il18/Tnfsf14/Ccl28/Ccl27/Il22ra1/Cxcl2
rno04640	Hematopoietic cell lineage	42/1059	90/8868	2.29357e-16	2.4159e-14	1.77853e-14	Il1a/Cd14/Csf3/Il6/Il1r2/Cd8b/Cd8a/RT1-Bb/RT1-Db1/Cd3e/Cd38/Csf2/RT1-Ba/Cd3d/RT1-Da/Il2ra/Csf3r/Il1b/Cd44/Cd5/Cd2/Il7r/Cd55/Cd24/Tnf/Il5ra/RT1-DMa/Tfrc/Fcgr1a/Flt3/Itgb3/Cd19/Cd33/RT1-DOa/Ms4a1/Cd37/Itga4/Gypa/Cd7/RT1-Db2/Cd22/Il9r	42	http://www.kegg.jp/kegg-bin/show_pathway?rno04640/Il1a/Cd14/Csf3/Il6/Il1r2/Cd8b/Cd8a/RT1-Bb/RT1-Db1/Cd3e/Cd38/Csf2/RT1-Ba/Cd3d/RT1-Da/Il2ra/Csf3r/Il1b/Cd44/Cd5/Cd2/Il7r/Cd55/Cd24/Tnf/Il5ra/RT1-DMa/Tfrc/Fcgr1a/Flt3/Itgb3/Cd19/Cd33/RT1-DOa/Ms4a1/Cd37/Itga4/Gypa/Cd7/RT1-Db2/Cd22/Il9r
rno04514	Cell adhesion molecules	58/1059	172/8868	3.35269e-14	2.64862e-12	1.94985e-12	Ctla4/Cntnap2/Icam1/Icos/Cd8b/Cd8a/RT1-Bb/RT1-Db1/RT1-Ba/Itgb2/RT1-Da/Itgal/Tigit/Cdh4/Negr1/Spn/Cd2/Selplg/Pvr/RT1-CE14/Cd80/Selp/RT1-M2/Sell/Cldn18/Ptprc/Cd40/Cd226/Cd6/L1cam/Ncam2/RT1-N3/Itgb8/RT1-DMa/Pdcd1lg2/RT1-N2/Cadm3/Cldn1/Cldn11/Glycam1/Cldn4/Itgb7/Cd28/RT1-DOa/Cd40lg/Vcan/Itga4/Itga8/RT1-S3/Cd274/Cldn2/RT1-CE15/Vtcn1/RT1-Db2/RT1-A2/Cd22/RT1-CE16/Nrcam	58	http://www.kegg.jp/kegg-bin/show_pathway?rno04514/Ctla4/Cntnap2/Icam1/Icos/Cd8b/Cd8a/RT1-Bb/RT1-Db1/RT1-Ba/Itgb2/RT1-Da/Itgal/Tigit/Cdh4/Negr1/Spn/Cd2/Selplg/Pvr/RT1-CE14/Cd80/Selp/RT1-M2/Sell/Cldn18/Ptprc/Cd40/Cd226/Cd6/L1cam/Ncam2/RT1-N3/Itgb8/RT1-DMa/Pdcd1lg2/RT1-N2/Cadm3/Cldn1/Cldn11/Glycam1/Cldn4/Itgb7/Cd28/RT1-DOa/Cd40lg/Vcan/Itga4/Itga8/RT1-S3/Cd274/Cldn2/RT1-CE15/Vtcn1/RT1-Db2/RT1-A2/Cd22…
rno05321	Inflammatory bowel disease	28/1059	61/8868	3.91082e-11	2.47164e-09	1.81956e-09	Il1a/Il6/Il18rap/RT1-Bb/RT1-Db1/Il21r/RT1-Ba/RT1-Da/Il2rg/Il12rb1/Il22/Il1b/Ifngr1/Il17a/Tbx21/Tlr2/Tnf/RT1-DMa/Il17f/Stat1/RT1-DOa/Il21/Il18/Il23r/Il12b/RT1-Db2/Ifng/Foxp3	28	http://www.kegg.jp/kegg-bin/show_pathway?rno05321/Il1a/Il6/Il18rap/RT1-Bb/RT1-Db1/Il21r/RT1-Ba/RT1-Da/Il2rg/Il12rb1/Il22/Il1b/Ifngr1/Il17a/Tbx21/Tlr2/Tnf/RT1-DMa/Il17f/Stat1/RT1-DOa/Il21/Il18/Il23r/Il12b/RT1-Db2/Ifng/Foxp3
rno04659	Th17 cell differentiation	37/1059	103/8868	2.00173e-10	1.05425e-08	7.76111e-09	Il6/RT1-Bb/RT1-Db1/Cd3e/Il2rb/Il21r/RT1-Ba/Cd3d/RT1-Da/Il2ra/Lck/Il2rg/Il12rb1/Nfkbie/Nfkbia/Il22/Cd247/Il1b/Zap70/Ifngr1/Il17a/Lat/Tbx21/Nfkbib/Rxrg/RT1-DMa/Prkcq/Irf4/Il17f/Stat1/RT1-DOa/Il21/Il27ra/Il23r/RT1-Db2/Ifng/Foxp3	37	http://www.kegg.jp/kegg-bin/show_pathway?rno04659/Il6/RT1-Bb/RT1-Db1/Cd3e/Il2rb/Il21r/RT1-Ba/Cd3d/RT1-Da/Il2ra/Lck/Il2rg/Il12rb1/Nfkbie/Nfkbia/Il22/Cd247/Il1b/Zap70/Ifngr1/Il17a/Lat/Tbx21/Nfkbib/Rxrg/RT1-DMa/Prkcq/Irf4/Il17f/Stat1/RT1-DOa/Il21/Il27ra/Il23r/RT1-Db2/Ifng/Foxp3
rno05323	Rheumatoid arthritis	33/1059	86/8868	2.59254e-10	1.17035e-08	8.61582e-09	Il1a/Cxcl3/Ctla4/Il6/Ccl20/Cxcl6/Icam1/RT1-Bb/RT1-Db1/Acp5/Ccl5/Csf2/RT1-Ba/Itgb2/RT1-Da/Mmp3/Tnfsf11/Cxcl1/Itgal/Il1b/Ltb/Il17a/Cd80/Tlr2/Tnf/RT1-DMa/Tnfsf13/Cd28/RT1-DOa/Il18/RT1-Db2/Ifng/Cxcl2	33	http://www.kegg.jp/kegg-bin/show_pathway?rno05323/Il1a/Cxcl3/Ctla4/Il6/Ccl20/Cxcl6/Icam1/RT1-Bb/RT1-Db1/Acp5/Ccl5/Csf2/RT1-Ba/Itgb2/RT1-Da/Mmp3/Tnfsf11/Cxcl1/Itgal/Il1b/Ltb/Il17a/Cd80/Tlr2/Tnf/RT1-DMa/Tnfsf13/Cd28/RT1-DOa/Il18/RT1-Db2/Ifng/Cxcl2
rno04672	Intestinal immune network for IgA production	22/1059	43/8868	3.55264e-10	1.40329e-08	1.03307e-08	Pigr/Il6/Icos/RT1-Bb/RT1-Db1/RT1-Ba/RT1-Da/Cxcr4/Il15ra/Cd80/Cd40/Tnfrsf13b/RT1-DMa/Tnfsf13/Itgb7/Cd28/RT1-DOa/Cd40lg/Tnfrsf13c/Itga4/Ccl28/RT1-Db2	22	http://www.kegg.jp/kegg-bin/show_pathway?rno04672/Pigr/Il6/Icos/RT1-Bb/RT1-Db1/RT1-Ba/RT1-Da/Cxcr4/Il15ra/Cd80/Cd40/Tnfrsf13b/RT1-DMa/Tnfsf13/Itgb7/Cd28/RT1-DOa/Cd40lg/Tnfrsf13c/Itga4/Ccl28/RT1-Db2
rno05332	Graft-versus-host disease	26/1059	61/8868	1.44436e-09	5.07131e-08	3.73338e-08	Il1a/Il6/RT1-Bb/RT1-Db1/RT1-Ba/RT1-Da/Il1b/RT1-CE14/Cd80/Prf1/RT1-M2/Klrc1/Klrd1/RT1-N3/Tnf/RT1-DMa/RT1-N2/Faslg/Cd28/RT1-DOa/RT1-S3/RT1-CE15/RT1-Db2/RT1-A2/Ifng/RT1-CE16	26	http://www.kegg.jp/kegg-bin/show_pathway?rno05332/Il1a/Il6/RT1-Bb/RT1-Db1/RT1-Ba/RT1-Da/Il1b/RT1-CE14/Cd80/Prf1/RT1-M2/Klrc1/Klrd1/RT1-N3/Tnf/RT1-DMa/RT1-N2/Faslg/Cd28/RT1-DOa/RT1-S3/RT1-CE15/RT1-Db2/RT1-A2/Ifng/RT1-CE16
rno05150	Staphylococcus aureus infection	34/1059	96/8868	1.6781e-09	5.30279e-08	3.90379e-08	Krt20/C3/Krt23/Icam1/RT1-Bb/RT1-Db1/Cfi/RT1-Ba/Itgb2/RT1-Da/Krt13/Itgal/Krt14/Selplg/Selp/Fcgr3a/Krt17/Ptafr/C2/RT1-DMa/Fpr1/C1qb/Fcgr2b/Camp/Fcgr1a/C4a/Krt10/Fcar/Krt28/RT1-DOa/RatNP-3b/Krt24/RT1-Db2/Fpr2	34	http://www.kegg.jp/kegg-bin/show_pathway?rno05150/Krt20/C3/Krt23/Icam1/RT1-Bb/RT1-Db1/Cfi/RT1-Ba/Itgb2/RT1-Da/Krt13/Itgal/Krt14/Selplg/Selp/Fcgr3a/Krt17/Ptafr/C2/RT1-DMa/Fpr1/C1qb/Fcgr2b/Camp/Fcgr1a/C4a/Krt10/Fcar/Krt28/RT1-DOa/RatNP-3b/Krt24/RT1-Db2/Fpr2
rno05140	Leishmaniasis	28/1059	71/8868	2.86123e-09	8.21953e-08	6.05102e-08	Il1a/Nos2/C3/Cyba/RT1-Bb/RT1-Db1/Ncf1/RT1-Ba/Itgb2/RT1-Da/Nfkbia/Il1b/Ncf2/Ifngr1/Ncf4/Fcgr3a/Nfkbib/Tlr2/Tnf/RT1-DMa/Fcgr1a/Ptpn6/Stat1/RT1-DOa/Itga4/Il12b/RT1-Db2/Ifng	28	http://www.kegg.jp/kegg-bin/show_pathway?rno05140/Il1a/Nos2/C3/Cyba/RT1-Bb/RT1-Db1/Ncf1/RT1-Ba/Itgb2/RT1-Da/Nfkbia/Il1b/Ncf2/Ifngr1/Ncf4/Fcgr3a/Nfkbib/Tlr2/Tnf/RT1-DMa/Fcgr1a/Ptpn6/Stat1/RT1-DOa/Itga4/Il12b/RT1-Db2/Ifng
rno04062	Chemokine signaling pathway	50/1059	182/8868	7.04699e-09	1.85571e-07	1.36613e-07	Cxcl3/Ppbp/Cxcl10/Cxcl11/Ccl20/Cxcl6/Lyn/Ccl22/Rac2/Ccr8/Ccr7/Ncf1/Ccl5/Ccr6/Cxcl9/Hck/Ccr4/Cx3cl1/Cxcr4/Shc3/Cxcl1/Cxcr3/Pik3r3/Nfkbia/Ccl17/Cxcr2/Adcy9/Cx3cr1/Pik3r5/Fgr/Nfkbib/Ccr5/Xcr1/Cxcr6/Itk/Gnb3/Ccr1l1/Ccl19/Was/Ccl24/Adcy8/Vav1/Ccr2/Prex1/Adcy7/Stat1/Adcy1/Ccl28/Ccl27/Cxcl2	50	http://www.kegg.jp/kegg-bin/show_pathway?rno04062/Cxcl3/Ppbp/Cxcl10/Cxcl11/Ccl20/Cxcl6/Lyn/Ccl22/Rac2/Ccr8/Ccr7/Ncf1/Ccl5/Ccr6/Cxcl9/Hck/Ccr4/Cx3cl1/Cxcr4/Shc3/Cxcl1/Cxcr3/Pik3r3/Nfkbia/Ccl17/Cxcr2/Adcy9/Cx3cr1/Pik3r5/Fgr/Nfkbib/Ccr5/Xcr1/Cxcr6/Itk/Gnb3/Ccr1l1/Ccl19/Was/Ccl24/Adcy8/Vav1/Ccr2/Prex1/Adcy7/Stat1/Adcy1/Ccl28/Ccl27/Cxcl2
rno04080	Neuroactive ligand-receptor interaction	80/1059	357/8868	9.63118e-09	2.34112e-07	1.72347e-07	C3/Adora1/Penk/Chrna5/Gria2/Tacr2/F2r/Avpr1a/Nmur2/Prlr/P2ry10/P2rx4/Iapp/F2rl1/Thra/Htr1d/Chrnb3/Tacr3/S1pr4/Chrna6/Adora2a/Gabrb3/P2ry6/Grik3/Ednra/Gpr35/Ptafr/F2rl2/Fpr1/Rxfp1/Lepr/Drd1/Agtr1a/Nmbr/Gabra3/Edn2/Grin2a/Adra1a/Cysltr2/Ptger2/Gzma/Gabrb2/Bdkrb1/Grin2c/Sstr3/S1pr3/Adra1b/Adcyap1r1/Gabre/Mc5r/Vip/Cnr2/Thrb/Ptger4/Glrb/P2ry14/Apln/Gabra1/P2rx5/Grik2/Hrh4/Taar1/Ptgir/Kiss1r/Grin3b/Edn…	80	http://www.kegg.jp/kegg-bin/show_pathway?rno04080/C3/Adora1/Penk/Chrna5/Gria2/Tacr2/F2r/Avpr1a/Nmur2/Prlr/P2ry10/P2rx4/Iapp/F2rl1/Thra/Htr1d/Chrnb3/Tacr3/S1pr4/Chrna6/Adora2a/Gabrb3/P2ry6/Grik3/Ednra/Gpr35/Ptafr/F2rl2/Fpr1/Rxfp1/Lepr/Drd1/Agtr1a/Nmbr/Gabra3/Edn2/Grin2a/Adra1a/Cysltr2/Ptger2/Gzma/Gabrb2/Bdkrb1/Grin2c/Sstr3/S1pr3/Adra1b/Adcyap1r1/Gabre/Mc5r/Vip/Cnr2/Thrb/Ptger4/Glrb/P2ry14/Apln/Gab…
rno05416	Viral myocarditis	30/1059	85/8868	1.67524e-08	3.78126e-07	2.78367e-07	Icam1/Rac2/RT1-Bb/RT1-Db1/Myh6/RT1-Ba/Itgb2/RT1-Da/Itgal/RT1-CE14/Cd80/Prf1/Cd55/RT1-M2/Lama1/Cd40/RT1-N3/Bid/RT1-DMa/RT1-N2/Cxadr/Cd28/RT1-DOa/Myh7/Cd40lg/RT1-S3/RT1-CE15/RT1-Db2/RT1-A2/RT1-CE16	30	http://www.kegg.jp/kegg-bin/show_pathway?rno05416/Icam1/Rac2/RT1-Bb/RT1-Db1/Myh6/RT1-Ba/Itgb2/RT1-Da/Itgal/RT1-CE14/Cd80/Prf1/Cd55/RT1-M2/Lama1/Cd40/RT1-N3/Bid/RT1-DMa/RT1-N2/Cxadr/Cd28/RT1-DOa/Myh7/Cd40lg/RT1-S3/RT1-CE15/RT1-Db2/RT1-A2/RT1-CE16
rno05340	Primary immunodeficiency	18/1059	36/8868	2.33413e-08	4.91723e-07	3.61995e-07	Icos/Cd8b/Cd8a/Cd3e/Cd3d/Lck/Il2rg/Ciita/Zap70/Il7r/Ptprc/Tap1/Cd40/Cd79a/Tnfrsf13b/Cd19/Cd40lg/Tnfrsf13c	18	http://www.kegg.jp/kegg-bin/show_pathway?rno05340/Icos/Cd8b/Cd8a/Cd3e/Cd3d/Lck/Il2rg/Ciita/Zap70/Il7r/Ptprc/Tap1/Cd40/Cd79a/Tnfrsf13b/Cd19/Cd40lg/Tnfrsf13c
rno04940	Type I diabetes mellitus	26/1059	69/8868	3.21806e-08	6.35568e-07	4.6789e-07	Il1a/Ptprn/RT1-Bb/RT1-Db1/RT1-Ba/RT1-Da/Il1b/RT1-CE14/Cd80/Prf1/RT1-M2/RT1-N3/Tnf/RT1-DMa/RT1-N2/Faslg/Cd28/RT1-DOa/RT1-S3/Gad2/Il12b/RT1-CE15/RT1-Db2/RT1-A2/Ifng/RT1-CE16	26	http://www.kegg.jp/kegg-bin/show_pathway?rno04940/Il1a/Ptprn/RT1-Bb/RT1-Db1/RT1-Ba/RT1-Da/Il1b/RT1-CE14/Cd80/Prf1/RT1-M2/RT1-N3/Tnf/RT1-DMa/RT1-N2/Faslg/Cd28/RT1-DOa/RT1-S3/Gad2/Il12b/RT1-CE15/RT1-Db2/RT1-A2/Ifng/RT1-CE16
rno05330	Allograft rejection	24/1059	62/8868	5.93949e-08	1.10405e-06	8.12773e-07	RT1-Bb/RT1-Db1/RT1-Ba/RT1-Da/RT1-CE14/Cd80/Prf1/RT1-M2/Cd40/RT1-N3/Tnf/RT1-DMa/RT1-N2/Faslg/Cd28/RT1-DOa/Cd40lg/RT1-S3/Il12b/RT1-CE15/RT1-Db2/RT1-A2/Ifng/RT1-CE16	24	http://www.kegg.jp/kegg-bin/show_pathway?rno05330/RT1-Bb/RT1-Db1/RT1-Ba/RT1-Da/RT1-CE14/Cd80/Prf1/RT1-M2/Cd40/RT1-N3/Tnf/RT1-DMa/RT1-N2/Faslg/Cd28/RT1-DOa/Cd40lg/RT1-S3/Il12b/RT1-CE15/RT1-Db2/RT1-A2/Ifng/RT1-CE16
rno05152	Tuberculosis	47/1059	177/8868	6.31772e-08	1.10911e-06	8.16501e-07	Il1a/Nos2/C3/Cd14/Il6/Clec7a/Tlr1/Itgax/RT1-Bb/RT1-Db1/RT1-Ba/Itgb2/Cd74/Coro1a/RT1-Da/Clec4e/Calml3/Ciita/Il1b/Ifngr1/Fcer1g/Sphk1/Fcgr3a/Ctss/Tlr2/Cd209e/Tnf/Bid/Plk3/RT1-DMa/Fcgr2b/Camp/Cebpb/Il10ra/Fcgr1a/Stat1/RT1-DOa/Syk/Tlr6/LOC100363064/Il18/Vdr/Il12b/RGD1564571/RT1-Db2/Ifng/Tlr9	47	http://www.kegg.jp/kegg-bin/show_pathway?rno05152/Il1a/Nos2/C3/Cd14/Il6/Clec7a/Tlr1/Itgax/RT1-Bb/RT1-Db1/RT1-Ba/Itgb2/Cd74/Coro1a/RT1-Da/Clec4e/Calml3/Ciita/Il1b/Ifngr1/Fcer1g/Sphk1/Fcgr3a/Ctss/Tlr2/Cd209e/Tnf/Bid/Plk3/RT1-DMa/Fcgr2b/Camp/Cebpb/Il10ra/Fcgr1a/Stat1/RT1-DOa/Syk/Tlr6/LOC100363064/Il18/Vdr/Il12b/RGD1564571/RT1-Db2/Ifng/Tlr9
rno04024	cAMP signaling pathway	53/1059	212/8868	8.17908e-08	1.36031e-06	1.00143e-06	Atp1a2/Bdnf/Adora1/Rac2/Gria2/Niacr1/Calml3/F2r/Pik3r3/Nfkbia/Atp1b2/Pde3a/Adcy9/Htr1d/Gli1/Ffar2/Adora2a/Ednra/Plce1/Adcy8/Atp2b4/Cnga1/Cnga4/Vav1/Ppp1r12a/Tnni3/Atp2a3/Drd1/Edn2/Grin2a/Abcc4/Pde4b/Ptger2/Adcy7/Ppp1r1b/Grin2c/Atp1b1/Cacna1f/Adcyap1r1/Vip/Adcy1/Sox9/Hhip/Grin3b/Cacna1s/Edn3/Gria1/Creb5/Grin2d/Tshb/Htr1f/Grin3a/Htr1b	53	http://www.kegg.jp/kegg-bin/show_pathway?rno04024/Atp1a2/Bdnf/Adora1/Rac2/Gria2/Niacr1/Calml3/F2r/Pik3r3/Nfkbia/Atp1b2/Pde3a/Adcy9/Htr1d/Gli1/Ffar2/Adora2a/Ednra/Plce1/Adcy8/Atp2b4/Cnga1/Cnga4/Vav1/Ppp1r12a/Tnni3/Atp2a3/Drd1/Edn2/Grin2a/Abcc4/Pde4b/Ptger2/Adcy7/Ppp1r1b/Grin2c/Atp1b1/Cacna1f/Adcyap1r1/Vip/Adcy1/Sox9/Hhip/Grin3b/Cacna1s/Edn3/Gria1/Creb5/Grin2d/Tshb/Htr1f/Grin3a/Htr1b
rno05320	Autoimmune thyroid disease	25/1059	71/8868	2.75033e-07	4.34552e-06	3.19907e-06	Ctla4/RT1-Bb/RT1-Db1/RT1-Ba/RT1-Da/RT1-CE14/Cd80/Prf1/RT1-M2/Cd40/RT1-N3/RT1-DMa/Tg/RT1-N2/Faslg/Cd28/RT1-DOa/Cd40lg/RT1-S3/Tpo/Tshb/RT1-CE15/RT1-Db2/RT1-A2/RT1-CE16	25	http://www.kegg.jp/kegg-bin/show_pathway?rno05320/Ctla4/RT1-Bb/RT1-Db1/RT1-Ba/RT1-Da/RT1-CE14/Cd80/Prf1/RT1-M2/Cd40/RT1-N3/RT1-DMa/Tg/RT1-N2/Faslg/Cd28/RT1-DOa/Cd40lg/RT1-S3/Tpo/Tshb/RT1-CE15/RT1-Db2/RT1-A2/RT1-CE16
rno04630	JAK-STAT signaling pathway	42/1059	158/8868	3.07525e-07	4.55547e-06	3.35363e-06	Csf3/Il6/Socs3/Aox4/Il20ra/Il2rb/Il21r/Csf2/Il2ra/Egf/Il2rg/Il12rb1/Pik3r3/Il22/Csf3r/Osmr/Ifngr1/Il7r/Osm/Il15ra/Prlr/Csf2rb/Aox1/Il22ra2/Lifr/Il5ra/Lif/Ccnd2/Lepr/Aox2/Il10ra/Ptpn6/Stat1/Il21/Ctf2/Il27ra/Il23r/Il12b/Il13ra2/Il22ra1/Ifng/Il9r	42	http://www.kegg.jp/kegg-bin/show_pathway?rno04630/Csf3/Il6/Socs3/Aox4/Il20ra/Il2rb/Il21r/Csf2/Il2ra/Egf/Il2rg/Il12rb1/Pik3r3/Il22/Csf3r/Osmr/Ifngr1/Il7r/Osm/Il15ra/Prlr/Csf2rb/Aox1/Il22ra2/Lifr/Il5ra/Lif/Ccnd2/Lepr/Aox2/Il10ra/Ptpn6/Stat1/Il21/Ctf2/Il27ra/Il23r/Il12b/Il13ra2/Il22ra1/Ifng/Il9r
rno04020	Calcium signaling pathway	56/1059	238/8868	3.17153e-07	4.55547e-06	3.35363e-06	Nos2/Met/Cacna1b/Cd38/Mcoln2/Cxcr4/Tacr2/Egf/Calml3/Ntrk2/F2r/Avpr1a/Trdn/P2rx4/Adcy9/Sphk1/Itpkb/Tacr3/Fgf23/Orai2/Adora2a/Itpkc/Fgf5/Cacna1i/Ednra/Ptafr/Plce1/Phkg1/Adcy8/Atp2b4/Cacna1a/Atp2a3/Ryr3/Gna14/Drd1/Agtr1a/Grin2a/Adra1a/Cysltr2/Adcy7/Pde1a/Bdkrb1/Grin2c/Adra1b/Cacna1f/Ntrk3/Fgf18/Ryr1/P2rx5/Adcy1/Cacna1s/Mcoln3/Mst1/Grin2d/Gdnf/Pde1b	56	http://www.kegg.jp/kegg-bin/show_pathway?rno04020/Nos2/Met/Cacna1b/Cd38/Mcoln2/Cxcr4/Tacr2/Egf/Calml3/Ntrk2/F2r/Avpr1a/Trdn/P2rx4/Adcy9/Sphk1/Itpkb/Tacr3/Fgf23/Orai2/Adora2a/Itpkc/Fgf5/Cacna1i/Ednra/Ptafr/Plce1/Phkg1/Adcy8/Atp2b4/Cacna1a/Atp2a3/Ryr3/Gna14/Drd1/Agtr1a/Grin2a/Adra1a/Cysltr2/Adcy7/Pde1a/Bdkrb1/Grin2c/Adra1b/Cacna1f/Ntrk3/Fgf18/Ryr1/P2rx5/Adcy1/Cacna1s/Mcoln3/Mst1/Grin2d/Gdnf/Pde1b
rno04657	IL-17 signaling pathway	29/1059	91/8868	3.64536e-07	5.00841e-06	3.68707e-06	Tnfaip3/Mmp9/Cxcl3/Csf3/Lcn2/Mmp13/Il6/Cxcl10/Ccl20/Cxcl6/S100a9/S100a8/Csf2/Il17c/Mmp3/Cxcl1/Nfkbia/Il1b/Ccl17/Il17a/Muc5b/Il17ra/Ikbke/Tnf/Cebpb/Il17f/Il17b/Ifng/Cxcl2	29	http://www.kegg.jp/kegg-bin/show_pathway?rno04657/Tnfaip3/Mmp9/Cxcl3/Csf3/Lcn2/Mmp13/Il6/Cxcl10/Ccl20/Cxcl6/S100a9/S100a8/Csf2/Il17c/Mmp3/Cxcl1/Nfkbia/Il1b/Ccl17/Il17a/Muc5b/Il17ra/Ikbke/Tnf/Cebpb/Il17f/Il17b/Ifng/Cxcl2
rno04612	Antigen processing and presentation	28/1059	87/8868	4.60567e-07	6.06413e-06	4.46426e-06	Cd8b/Cd8a/RT1-Bb/RT1-Db1/B2m/RT1-Ba/Cd74/RT1-Da/Ciita/Ifi30/RT1-CE14/RT1-M2/Klrc1/Ctss/Tap1/Klrd1/RT1-N3/Tnf/RT1-DMa/Psme2/RT1-N2/RT1-DOa/RT1-S3/RT1-CE15/RT1-Db2/RT1-A2/Ifng/RT1-CE16	28	http://www.kegg.jp/kegg-bin/show_pathway?rno04612/Cd8b/Cd8a/RT1-Bb/RT1-Db1/B2m/RT1-Ba/Cd74/RT1-Da/Ciita/Ifi30/RT1-CE14/RT1-M2/Klrc1/Ctss/Tap1/Klrd1/RT1-N3/Tnf/RT1-DMa/Psme2/RT1-N2/RT1-DOa/RT1-S3/RT1-CE15/RT1-Db2/RT1-A2/Ifng/RT1-CE16
rno04064	NF-kappa B signaling pathway	30/1059	98/8868	6.10535e-07	7.71717e-06	5.68119e-06	Birc3/Tnfaip3/Cd14/Cxcl3/Icam1/Lyn/Bcl2a1/Plau/Relb/Lck/Tnfsf11/Cxcl1/Nfkbia/Il1b/Zap70/Ltb/Card14/Lat/Cd40/Card11/Ly96/Ccl19/Tnf/Gadd45b/Prkcq/Syk/Cd40lg/Tnfrsf13c/Tnfsf14/Cxcl2	30	http://www.kegg.jp/kegg-bin/show_pathway?rno04064/Birc3/Tnfaip3/Cd14/Cxcl3/Icam1/Lyn/Bcl2a1/Plau/Relb/Lck/Tnfsf11/Cxcl1/Nfkbia/Il1b/Zap70/Ltb/Card14/Lat/Cd40/Card11/Ly96/Ccl19/Tnf/Gadd45b/Prkcq/Syk/Cd40lg/Tnfrsf13c/Tnfsf14/Cxcl2
rno05033	Nicotine addiction	17/1059	40/8868	1.08612e-06	1.32006e-05	9.71795e-06	Cacna1b/Gria2/Chrna6/Gabrb3/Cacna1a/Gabra3/Grin2a/Gabrb2/Slc32a1/Grin2c/Gabre/Gabra1/Grin3b/Gria1/Grin2d/Gabrr2/Grin3a	17	http://www.kegg.jp/kegg-bin/show_pathway?rno05033/Cacna1b/Gria2/Chrna6/Gabrb3/Cacna1a/Gabra3/Grin2a/Gabrb2/Slc32a1/Grin2c/Gabre/Gabra1/Grin3b/Gria1/Grin2d/Gabrr2/Grin3a
rno05145	Toxoplasmosis	32/1059	111/8868	1.15568e-06	1.35257e-05	9.95732e-06	Nos2/Birc3/RT1-Bb/RT1-Db1/Lamc3/RT1-Ba/RT1-Da/Nfkbia/Ciita/Ifngr1/Pik3r5/Gnao1/Lama1/Nfkbib/Cd40/Ccr5/Ldlr/Tlr2/Ly96/Tnf/RT1-DMa/Irgm/Igtp/Il10ra/Tlr11/Stat1/RT1-DOa/Cd40lg/Lamc2/Il12b/RT1-Db2/Ifng	32	http://www.kegg.jp/kegg-bin/show_pathway?rno05145/Nos2/Birc3/RT1-Bb/RT1-Db1/Lamc3/RT1-Ba/RT1-Da/Nfkbia/Ciita/Ifngr1/Pik3r5/Gnao1/Lama1/Nfkbib/Cd40/Ccr5/Ldlr/Tlr2/Ly96/Tnf/RT1-DMa/Irgm/Igtp/Il10ra/Tlr11/Stat1/RT1-DOa/Cd40lg/Lamc2/Il12b/RT1-Db2/Ifng
rno05144	Malaria	20/1059	55/8868	2.39875e-06	2.66991e-05	1.96552e-05	Csf3/Il6/Icam1/Met/Thbs1/Itgb2/Klrb1a/Itgal/Il1b/Klrk1/Selp/Cd40/Tlr2/Klrb1c/Tnf/Cd40lg/Gypa/Il18/Ifng/Tlr9	20	http://www.kegg.jp/kegg-bin/show_pathway?rno05144/Csf3/Il6/Icam1/Met/Thbs1/Itgb2/Klrb1a/Itgal/Il1b/Klrk1/Selp/Cd40/Tlr2/Klrb1c/Tnf/Cd40lg/Gypa/Il18/Ifng/Tlr9
rno04660	T cell receptor signaling pathway	30/1059	104/8868	2.45023e-06	2.66991e-05	1.96552e-05	Ctla4/Icos/Cd8b/Cd8a/Cd3e/Csf2/Cd3d/Lck/Pik3r3/Nfkbie/Nfkbia/Cd247/Zap70/Lat/Ptprc/Pak3/Nfkbib/Card11/Itk/Tnf/Vav1/Map3k8/Lcp2/Prkcq/Pak7/Rasgrp1/Ptpn6/Cd28/Cd40lg/Ifng	30	http://www.kegg.jp/kegg-bin/show_pathway?rno04660/Ctla4/Icos/Cd8b/Cd8a/Cd3e/Csf2/Cd3d/Lck/Pik3r3/Nfkbie/Nfkbia/Cd247/Zap70/Lat/Ptprc/Pak3/Nfkbib/Card11/Itk/Tnf/Vav1/Map3k8/Lcp2/Prkcq/Pak7/Rasgrp1/Ptpn6/Cd28/Cd40lg/Ifng
rno04650	Natural killer cell mediated cytotoxicity	29/1059	99/8868	2.55484e-06	2.6911e-05	1.98112e-05	Icam1/Rac2/Csf2/Itgb2/Shc3/Tyrobp/Lck/Itgal/Pik3r3/Cd247/Zap70/Ifngr1/Klrk1/Fcer1g/Prf1/Lat/Hcst/Fcgr3a/Klrc1/Klrd1/Tnf/Bid/Vav1/Lcp2/Faslg/Ptpn6/Syk/Ncr3/Ifng	29	http://www.kegg.jp/kegg-bin/show_pathway?rno04650/Icam1/Rac2/Csf2/Itgb2/Shc3/Tyrobp/Lck/Itgal/Pik3r3/Cd247/Zap70/Ifngr1/Klrk1/Fcer1g/Prf1/Lat/Hcst/Fcgr3a/Klrc1/Klrd1/Tnf/Bid/Vav1/Lcp2/Faslg/Ptpn6/Syk/Ncr3/Ifng
rno04658	Th1 and Th2 cell differentiation	27/1059	89/8868	2.6881e-06	2.74013e-05	2.01722e-05	Runx3/RT1-Bb/RT1-Db1/Cd3e/Il2rb/RT1-Ba/Cd3d/RT1-Da/Il2ra/Lck/Il2rg/Il12rb1/Nfkbie/Nfkbia/Cd247/Zap70/Ifngr1/Lat/Tbx21/Nfkbib/RT1-DMa/Prkcq/Stat1/RT1-DOa/Il12b/RT1-Db2/Ifng	27	http://www.kegg.jp/kegg-bin/show_pathway?rno04658/Runx3/RT1-Bb/RT1-Db1/Cd3e/Il2rb/RT1-Ba/Cd3d/RT1-Da/Il2ra/Lck/Il2rg/Il12rb1/Nfkbie/Nfkbia/Cd247/Zap70/Ifngr1/Lat/Tbx21/Nfkbib/RT1-DMa/Prkcq/Stat1/RT1-DOa/Il12b/RT1-Db2/Ifng
rno04662	B cell receptor signaling pathway	24/1059	77/8868	5.68148e-06	5.61046e-05	4.13029e-05	Lilrb4/Ifitm1/Lyn/Rac2/Lilrb3/Pik3r3/Nfkbie/Nfkbia/Nfkbib/Card11/Cd79a/Dapp1/Fcgr2b/Vav1/Cd79b/Inpp5d/Ptpn6/Cd19/Syk/Pirb/Lilrb1/Lilrc2/Cd72/Cd22	24	http://www.kegg.jp/kegg-bin/show_pathway?rno04662/Lilrb4/Ifitm1/Lyn/Rac2/Lilrb3/Pik3r3/Nfkbie/Nfkbia/Nfkbib/Card11/Cd79a/Dapp1/Fcgr2b/Vav1/Cd79b/Inpp5d/Ptpn6/Cd19/Syk/Pirb/Lilrb1/Lilrc2/Cd72/Cd22
rno04380	Osteoclast differentiation	32/1059	121/8868	8.75032e-06	8.3791e-05	6.16849e-05	Il1a/Lilrb4/Cyba/Oscar/Socs3/Acp5/Lilrb3/Ncf1/Relb/Tyrobp/Lck/Tnfsf11/Pik3r3/Nfkbia/Il1b/Ncf2/Ifngr1/Ncf4/Fcgr3a/Spi1/Tnf/Nox1/Fcgr2b/Lcp2/Fcgr1a/Itgb3/Stat1/Syk/Pirb/Lilrb1/Lilrc2/Ifng	32	http://www.kegg.jp/kegg-bin/show_pathway?rno04380/Il1a/Lilrb4/Cyba/Oscar/Socs3/Acp5/Lilrb3/Ncf1/Relb/Tyrobp/Lck/Tnfsf11/Pik3r3/Nfkbia/Il1b/Ncf2/Ifngr1/Ncf4/Fcgr3a/Spi1/Tnf/Nox1/Fcgr2b/Lcp2/Fcgr1a/Itgb3/Stat1/Syk/Pirb/Lilrb1/Lilrc2/Ifng
rno04145	Phagosome	43/1059	185/8868	1.03342e-05	9.60472e-05	7.07076e-05	C3/Cd14/Clec7a/Cyba/RT1-Bb/RT1-Db1/Ncf1/RT1-Ba/Thbs1/Itgb2/Coro1a/RT1-Da/Tuba1c/Ncf2/RT1-CE14/Ncf4/RT1-M2/Fcgr3a/Ctss/Tap1/Tlr2/RT1-N3/Cd209e/RT1-DMa/Fcgr2b/Tfrc/RT1-N2/Fcgr1a/Tubb3/Itgb3/Fcar/Olr1/Dync1i1/RT1-DOa/Tlr6/LOC100363064/Tubb4a/RT1-S3/RGD1564571/RT1-CE15/RT1-Db2/RT1-A2/RT1-CE16	43	http://www.kegg.jp/kegg-bin/show_pathway?rno04145/C3/Cd14/Clec7a/Cyba/RT1-Bb/RT1-Db1/Ncf1/RT1-Ba/Thbs1/Itgb2/Coro1a/RT1-Da/Tuba1c/Ncf2/RT1-CE14/Ncf4/RT1-M2/Fcgr3a/Ctss/Tap1/Tlr2/RT1-N3/Cd209e/RT1-DMa/Fcgr2b/Tfrc/RT1-N2/Fcgr1a/Tubb3/Itgb3/Fcar/Olr1/Dync1i1/RT1-DOa/Tlr6/LOC100363064/Tubb4a/RT1-S3/RGD1564571/RT1-CE15/RT1-Db2/RT1-A2/RT1-CE16
rno05310	Asthma	12/1059	26/8868	1.53616e-05	0.000138693	0.000102103	RT1-Bb/RT1-Db1/RT1-Ba/RT1-Da/Fcer1g/Cd40/Tnf/RT1-DMa/RT1-DOa/Cd40lg/Fcer1a/RT1-Db2	12	http://www.kegg.jp/kegg-bin/show_pathway?rno05310/RT1-Bb/RT1-Db1/RT1-Ba/RT1-Da/Fcer1g/Cd40/Tnf/RT1-DMa/RT1-DOa/Cd40lg/Fcer1a/RT1-Db2
rno04512	ECM-receptor interaction	25/1059	87/8868	1.79432e-05	0.000157501	0.000115949	Itga11/Lamc3/Thbs1/Npnt/Fras1/Cd44/Col4a6/Lama1/Col6a6/Itgb8/Itga10/Itgb7/Itgb3/Col6a4/Fn1/Itga4/Itga8/Hmmr/Lamc2/Tnr/Col1a1/Tnn/Sv2c/Col1a2/Sv2b	25	http://www.kegg.jp/kegg-bin/show_pathway?rno04512/Itga11/Lamc3/Thbs1/Npnt/Fras1/Cd44/Col4a6/Lama1/Col6a6/Itgb8/Itga10/Itgb7/Itgb3/Col6a4/Fn1/Itga4/Itga8/Hmmr/Lamc2/Tnr/Col1a1/Tnn/Sv2c/Col1a2/Sv2b
rno04668	TNF signaling pathway	29/1059	111/8868	2.92872e-05	0.000250129	0.000184139	Birc3/Tnfaip3/Mmp9/Cxcl3/Il6/Cxcl10/Ccl20/Cxcl6/Bcl3/Icam1/Socs3/Ccl5/Csf2/Cx3cl1/Mmp3/Tnfrsf1b/Irf1/Cxcl1/Pik3r3/Nfkbia/Il1b/Ifi47/Tnf/Lif/Cebpb/Map3k8/Ripk3/Creb5/Cxcl2	29	http://www.kegg.jp/kegg-bin/show_pathway?rno04668/Birc3/Tnfaip3/Mmp9/Cxcl3/Il6/Cxcl10/Ccl20/Cxcl6/Bcl3/Icam1/Socs3/Ccl5/Csf2/Cx3cl1/Mmp3/Tnfrsf1b/Irf1/Cxcl1/Pik3r3/Nfkbia/Il1b/Ifi47/Tnf/Lif/Cebpb/Map3k8/Ripk3/Creb5/Cxcl2
rno04610	Complement and coagulation cascades	24/1059	86/8868	4.45349e-05	0.000370343	0.000272638	C3/Plaur/Itgax/Cfi/Itgb2/Plau/F2r/Cd55/Serpine1/Plat/C6/C7/C2/F2rl2/F10/C1qb/Klkb1/Serpind1/C4a/Bdkrb1/C4bpa/F13a1/Serpinc1/Vsig4	24	http://www.kegg.jp/kegg-bin/show_pathway?rno04610/C3/Plaur/Itgax/Cfi/Itgb2/Plau/F2r/Cd55/Serpine1/Plat/C6/C7/C2/F2rl2/F10/C1qb/Klkb1/Serpind1/C4a/Bdkrb1/C4bpa/F13a1/Serpinc1/Vsig4
rno05166	Human T-cell leukemia virus 1 infection	51/1059	246/8868	4.68537e-05	0.000379635	0.000279478	Mmp7/Il6/Il1r2/Icam1/RT1-Bb/Slc2a1/RT1-Db1/Cd3e/Il2rb/B2m/Csf2/RT1-Ba/Cd3d/Itgb2/RT1-Da/Il2ra/Relb/Lck/Ets2/Il2rg/Itgal/Pik3r3/Nfkbia/Il15ra/RT1-CE14/Adcy9/RT1-M2/Pttg1/Bub1b/Ccnb2/Spi1/Cd40/Ccna2/RT1-N3/Tnf/Espl1/Adcy8/RT1-DMa/Ccnd2/RT1-N2/Adcy7/RT1-DOa/Tnfrsf13c/Adcy1/RT1-S3/Cdc20/Creb5/RT1-CE15/RT1-Db2/RT1-A2/RT1-CE16	51	http://www.kegg.jp/kegg-bin/show_pathway?rno05166/Mmp7/Il6/Il1r2/Icam1/RT1-Bb/Slc2a1/RT1-Db1/Cd3e/Il2rb/B2m/Csf2/RT1-Ba/Cd3d/Itgb2/RT1-Da/Il2ra/Relb/Lck/Ets2/Il2rg/Itgal/Pik3r3/Nfkbia/Il15ra/RT1-CE14/Adcy9/RT1-M2/Pttg1/Bub1b/Ccnb2/Spi1/Cd40/Ccna2/RT1-N3/Tnf/Espl1/Adcy8/RT1-DMa/Ccnd2/RT1-N2/Adcy7/RT1-DOa/Tnfrsf13c/Adcy1/RT1-S3/Cdc20/Creb5/RT1-CE15/RT1-Db2/RT1-A2/RT1-CE16
rno05133	Pertussis	21/1059	73/8868	8.13144e-05	0.000626759	0.000461405	Il1a/Nos2/C3/Cd14/Il6/Cxcl6/Itgb2/Irf1/Calml3/Irf8/Il1b/Casp1/C2/Ly96/Tnf/C1qb/C4a/Pycard/C4bpa/Il12b/Nlrp3	21	http://www.kegg.jp/kegg-bin/show_pathway?rno05133/Il1a/Nos2/C3/Cd14/Il6/Cxcl6/Itgb2/Irf1/Calml3/Irf8/Il1b/Casp1/C2/Ly96/Tnf/C1qb/C4a/Pycard/C4bpa/Il12b/Nlrp3
rno05235	PD-L1 expression and PD-1 checkpoint pathway in cancer	24/1059	89/8868	8.132e-05	0.000626759	0.000461405	Cd3e/Cd3d/Lck/Egf/Pik3r3/Nfkbie/Nfkbia/Cd247/Zap70/Batf2/Ifngr1/Lat/Nfkbib/Tlr2/Prkcq/Rasgrp1/Ptpn6/Cd28/Stat1/Batf/Cd274/Alk/Ifng/Tlr9	24	http://www.kegg.jp/kegg-bin/show_pathway?rno05235/Cd3e/Cd3d/Lck/Egf/Pik3r3/Nfkbie/Nfkbia/Cd247/Zap70/Batf2/Ifngr1/Lat/Nfkbib/Tlr2/Prkcq/Rasgrp1/Ptpn6/Cd28/Stat1/Batf/Cd274/Alk/Ifng/Tlr9
rno05146	Amoebiasis	25/1059	96/8868	0.000108033	0.000812818	0.000598377	Nos2/Cd14/Cxcl3/Il6/Il1r2/Lamc3/Csf2/Itgb2/Cxcl1/Pik3r3/Il1b/Col4a6/Lama1/Tlr2/Tnf/Gna14/Fn1/Adcy1/Lamc2/Il12b/Col1a1/Ifng/Cxcl2/Col1a2/Serpinb6b	25	http://www.kegg.jp/kegg-bin/show_pathway?rno05146/Nos2/Cd14/Cxcl3/Il6/Il1r2/Lamc3/Csf2/Itgb2/Cxcl1/Pik3r3/Il1b/Col4a6/Lama1/Tlr2/Tnf/Gna14/Fn1/Adcy1/Lamc2/Il12b/Col1a1/Ifng/Cxcl2/Col1a2/Serpinb6b
rno05417	Lipid and atherosclerosis	44/1059	211/8868	0.000132823	0.000976095	0.000718578	Mmp9/Cd14/Cxcl3/Il6/Icam1/Cyba/Lyn/Sod2/Rac2/Ncf1/Ccl5/Mmp3/Calml3/Cxcl1/Pik3r3/Nfkbia/Il1b/Ncf2/Casp1/Ncf4/Selp/Cd40/Ikbke/Ldlr/Rxrg/Tlr2/Ly96/Tnf/Bid/Nox1/Vav1/Pou2f2/Faslg/Pycard/Olr1/Tlr6/Cd40lg/Il18/Cyp1a1/Il12b/Nlrp3/Irf7/Cxcl2/Apob	44	http://www.kegg.jp/kegg-bin/show_pathway?rno05417/Mmp9/Cd14/Cxcl3/Il6/Icam1/Cyba/Lyn/Sod2/Rac2/Ncf1/Ccl5/Mmp3/Calml3/Cxcl1/Pik3r3/Nfkbia/Il1b/Ncf2/Casp1/Ncf4/Selp/Cd40/Ikbke/Ldlr/Rxrg/Tlr2/Ly96/Tnf/Bid/Nox1/Vav1/Pou2f2/Faslg/Pycard/Olr1/Tlr6/Cd40lg/Il18/Cyp1a1/Il12b/Nlrp3/Irf7/Cxcl2/Apob
rno05202	Transcriptional misregulation in cancer	41/1059	193/8868	0.000146011	0.00104863	0.000771974	Birc3/Mmp9/Cd14/Prom1/Il6/Il1r2/Met/Igfbp3/Il2rb/Csf2/Bcl2a1/Plau/Mmp3/H3c1/Plat/Mlf1/Spi1/Nr4a3/Bcl11b/Cd40/Elane/Rxrg/Ccna2/Ccnd2/Cebpb/Nfkbiz/Gadd45b/Fcgr1a/Rel/Itgb7/Runx1t1/Flt3/Ngfr/Pax5/Wnt16/Bcl6/Hpgd/RatNP-3b/Ssx1/Mycn/Runx2	41	http://www.kegg.jp/kegg-bin/show_pathway?rno05202/Birc3/Mmp9/Cd14/Prom1/Il6/Il1r2/Met/Igfbp3/Il2rb/Csf2/Bcl2a1/Plau/Mmp3/H3c1/Plat/Mlf1/Spi1/Nr4a3/Bcl11b/Cd40/Elane/Rxrg/Ccna2/Ccnd2/Cebpb/Nfkbiz/Gadd45b/Fcgr1a/Rel/Itgb7/Runx1t1/Flt3/Ngfr/Pax5/Wnt16/Bcl6/Hpgd/RatNP-3b/Ssx1/Mycn/Runx2
rno05169	Epstein-Barr virus infection	46/1059	226/8868	0.000171474	0.00120413	0.000886449	Tnfaip3/Il6/Cxcl10/Icam1/Runx3/Lyn/RT1-Bb/RT1-Db1/Cd3e/B2m/RT1-Ba/Cd3d/RT1-Da/Relb/Itgal/Pik3r3/Nfkbie/Nfkbia/Cd247/Cd44/RT1-CE14/RT1-M2/Nfkbib/Tap1/Cd40/Ikbke/Ccna2/Tlr2/RT1-N3/Tnf/Bid/RT1-DMa/Ccnd2/RT1-N2/Entpd8/Gadd45b/Cd19/Stat1/RT1-DOa/Syk/RT1-S3/RT1-CE15/Irf7/RT1-Db2/RT1-A2/RT1-CE16	46	http://www.kegg.jp/kegg-bin/show_pathway?rno05169/Tnfaip3/Il6/Cxcl10/Icam1/Runx3/Lyn/RT1-Bb/RT1-Db1/Cd3e/B2m/RT1-Ba/Cd3d/RT1-Da/Relb/Itgal/Pik3r3/Nfkbie/Nfkbia/Cd247/Cd44/RT1-CE14/RT1-M2/Nfkbib/Tap1/Cd40/Ikbke/Ccna2/Tlr2/RT1-N3/Tnf/Bid/RT1-DMa/Ccnd2/RT1-N2/Entpd8/Gadd45b/Cd19/Stat1/RT1-DOa/Syk/RT1-S3/RT1-CE15/Irf7/RT1-Db2/RT1-A2/RT1-CE16
rno04621	NOD-like receptor signaling pathway	38/1059	176/8868	0.000177837	0.00122167	0.00089936	Birc3/Tnfaip3/Cxcl3/Il6/Trpv2/Cyba/Ccl5/Trpm2/Mefv/Casp4/Pstpip1/Cxcl1/Nfkbia/Txn1/Il1b/Casp1/Gbp5/Gbp2/Nlrc4/Nfkbib/Ikbke/Nlrp12/Tnf/Gbp4/LOC685067/Camp/Aim2/Naip5/Gbp1/Pycard/Gbp3/Stat1/Ripk3/Il18/Nlrp3/RatNP-3b/Irf7/Cxcl2	38	http://www.kegg.jp/kegg-bin/show_pathway?rno04621/Birc3/Tnfaip3/Cxcl3/Il6/Trpv2/Cyba/Ccl5/Trpm2/Mefv/Casp4/Pstpip1/Cxcl1/Nfkbia/Txn1/Il1b/Casp1/Gbp5/Gbp2/Nlrc4/Nfkbib/Ikbke/Nlrp12/Tnf/Gbp4/LOC685067/Camp/Aim2/Naip5/Gbp1/Pycard/Gbp3/Stat1/Ripk3/Il18/Nlrp3/RatNP-3b/Irf7/Cxcl2
rno04924	Renin secretion	20/1059	72/8868	0.00020217	0.00135927	0.00100066	Clca2/Adora1/Clca5/Clca4l/Calml3/Pde3a/Gucy1a1/Clca1/Ednra/Clca4/Agtr1a/Edn2/Ptger2/Pde1a/Cacna1f/Adcyap1r1/Ptger4/Cacna1s/Edn3/Pde1b	20	http://www.kegg.jp/kegg-bin/show_pathway?rno04924/Clca2/Adora1/Clca5/Clca4l/Calml3/Pde3a/Gucy1a1/Clca1/Ednra/Clca4/Agtr1a/Edn2/Ptger2/Pde1a/Cacna1f/Adcyap1r1/Ptger4/Cacna1s/Edn3/Pde1b
rno04625	C-type lectin receptor signaling pathway	27/1059	113/8868	0.000276222	0.00181846	0.00133871	Il6/Clec7a/Bcl3/Ccl22/Clec4e/Relb/Irf1/Calml3/Pik3r3/Nfkbia/Il1b/Clec4b2/Ccl17/Casp1/Fcer1g/Ikbke/Cd209e/Tnf/Plk3/Pycard/Stat1/Syk/LOC100363064/Clec4d/Il12b/RGD1564571/Nlrp3	27	http://www.kegg.jp/kegg-bin/show_pathway?rno04625/Il6/Clec7a/Bcl3/Ccl22/Clec4e/Relb/Irf1/Calml3/Pik3r3/Nfkbia/Il1b/Clec4b2/Ccl17/Casp1/Fcer1g/Ikbke/Cd209e/Tnf/Plk3/Pycard/Stat1/Syk/LOC100363064/Clec4d/Il12b/RGD1564571/Nlrp3
rno05134	Legionellosis	17/1059	58/8868	0.00029747	0.00191838	0.00141226	C3/Cd14/Cxcl3/Il6/Itgb2/Cxcl1/Nfkbia/Il1b/Casp1/Nlrc4/Tlr2/Tnf/Naip5/Pycard/Il18/Il12b/Cxcl2	17	http://www.kegg.jp/kegg-bin/show_pathway?rno05134/C3/Cd14/Cxcl3/Il6/Itgb2/Cxcl1/Nfkbia/Il1b/Casp1/Nlrc4/Tlr2/Tnf/Naip5/Pycard/Il18/Il12b/Cxcl2
rno04620	Toll-like receptor signaling pathway	23/1059	93/8868	0.000453307	0.0028649	0.00210907	Cd14/Il6/Cxcl10/Cxcl11/Tlr1/Ccl5/Cxcl9/Pik3r3/Nfkbia/Il1b/Cd80/Irf5/Cd40/Ikbke/Tlr2/Ly96/Tnf/Map3k8/Stat1/Tlr6/Il12b/Irf7/Tlr9	23	http://www.kegg.jp/kegg-bin/show_pathway?rno04620/Cd14/Il6/Cxcl10/Cxcl11/Tlr1/Ccl5/Cxcl9/Pik3r3/Nfkbia/Il1b/Cd80/Irf5/Cd40/Ikbke/Tlr2/Ly96/Tnf/Map3k8/Stat1/Tlr6/Il12b/Irf7/Tlr9
rno05414	Dilated cardiomyopathy	23/1059	94/8868	0.000533805	0.0033075	0.0024349	Itga11/Myh6/Cacnb4/Adcy9/Cacng6/Lama1/Itgb8/Tnf/Adcy8/Tnni3/Atp2a3/Itga10/Itgb7/Adcy7/Itgb3/Cacna1f/Myh7/Mybpc3/Itga4/Ttn/Itga8/Adcy1/Cacna1s	23	http://www.kegg.jp/kegg-bin/show_pathway?rno05414/Itga11/Myh6/Cacnb4/Adcy9/Cacng6/Lama1/Itgb8/Tnf/Adcy8/Tnni3/Atp2a3/Itga10/Itgb7/Adcy7/Itgb3/Cacna1f/Myh7/Mybpc3/Itga4/Ttn/Itga8/Adcy1/Cacna1s
rno05164	Influenza A	35/1059	169/8868	0.00071311	0.00433351	0.00319023	Il1a/Il6/Cxcl10/Icam1/Tmprss4/RT1-Bb/Socs3/RT1-Db1/Ccl5/RT1-Ba/RT1-Da/Rsad2/Pik3r3/Nfkbia/Ciita/Il1b/Casp1/Ifngr1/Kpna2/Nfkbib/Ikbke/Mx1/Tnf/Bid/RT1-DMa/Faslg/Pycard/Stat1/RT1-DOa/Il18/Il12b/Nlrp3/Irf7/RT1-Db2/Ifng	35	http://www.kegg.jp/kegg-bin/show_pathway?rno05164/Il1a/Il6/Cxcl10/Icam1/Tmprss4/RT1-Bb/Socs3/RT1-Db1/Ccl5/RT1-Ba/RT1-Da/Rsad2/Pik3r3/Nfkbia/Ciita/Il1b/Casp1/Ifngr1/Kpna2/Nfkbib/Ikbke/Mx1/Tnf/Bid/RT1-DMa/Faslg/Pycard/Stat1/RT1-DOa/Il18/Il12b/Nlrp3/Irf7/RT1-Db2/Ifng
rno00380	Tryptophan metabolism	14/1059	50/8868	0.00162919	0.00971363	0.00715094	Ido1/Aoc1/Aox4/Haao/Doxl2/Tdo2/Aox1/Kynu/Aox2/Kmo/Maob/Aadat/Ddc/Cyp1a1	14	http://www.kegg.jp/kegg-bin/show_pathway?rno00380/Ido1/Aoc1/Aox4/Haao/Doxl2/Tdo2/Aox1/Kynu/Aox2/Kmo/Maob/Aadat/Ddc/Cyp1a1
rno04727	GABAergic synapse	21/1059	91/8868	0.00202473	0.011633	0.00856393	Cacna1b/Adcy9/Gnao1/Gabrb3/Slc6a1/Gnb3/Slc6a12/Adcy8/Cacna1a/Slc6a13/Gabra3/Adcy7/Gabrb2/Slc32a1/Cacna1f/Gabre/Gabra1/Adcy1/Cacna1s/Gad2/Gabrr2	21	http://www.kegg.jp/kegg-bin/show_pathway?rno04727/Cacna1b/Adcy9/Gnao1/Gabrb3/Slc6a1/Gnb3/Slc6a12/Adcy8/Cacna1a/Slc6a13/Gabra3/Adcy7/Gabrb2/Slc32a1/Cacna1f/Gabre/Gabra1/Adcy1/Cacna1s/Gad2/Gabrr2
rno05410	Hypertrophic cardiomyopathy	21/1059	91/8868	0.00202473	0.011633	0.00856393	Il6/Itga11/Myh6/Cacnb4/Cacng6/Lama1/Itgb8/Tnf/Prkaa2/Tnni3/Atp2a3/Itga10/Itgb7/Itgb3/Cacna1f/Myh7/Mybpc3/Itga4/Ttn/Itga8/Cacna1s	21	http://www.kegg.jp/kegg-bin/show_pathway?rno05410/Il6/Itga11/Myh6/Cacnb4/Cacng6/Lama1/Itgb8/Tnf/Prkaa2/Tnni3/Atp2a3/Itga10/Itgb7/Itgb3/Cacna1f/Myh7/Mybpc3/Itga4/Ttn/Itga8/Cacna1s
rno05142	Chagas disease	23/1059	104/8868	0.0023047	0.0129488	0.0095326	Nos2/C3/Il6/Cd3e/Ccl5/Cd3d/Pik3r3/Nfkbia/Cd247/Il1b/Ifngr1/Serpine1/Gnao1/Tlr2/Tnf/C1qb/Gna14/Faslg/Tlr6/Adcy1/Il12b/Ifng/Tlr9	23	http://www.kegg.jp/kegg-bin/show_pathway?rno05142/Nos2/C3/Il6/Cd3e/Ccl5/Cd3d/Pik3r3/Nfkbia/Cd247/Il1b/Ifngr1/Serpine1/Gnao1/Tlr2/Tnf/C1qb/Gna14/Faslg/Tlr6/Adcy1/Il12b/Ifng/Tlr9
rno05032	Morphine addiction	21/1059	92/8868	0.0023357	0.0129488	0.0095326	Adora1/Cacna1b/Pde3a/Adcy9/Gnao1/Gabrb3/Gnb3/Adcy8/Cacna1a/Drd1/Gabra3/Pde4b/Adcy7/Gabrb2/Slc32a1/Pde1a/Gabre/Gabra1/Adcy1/Gabrr2/Pde1b	21	http://www.kegg.jp/kegg-bin/show_pathway?rno05032/Adora1/Cacna1b/Pde3a/Adcy9/Gnao1/Gabrb3/Gnb3/Adcy8/Cacna1a/Drd1/Gabra3/Pde4b/Adcy7/Gabrb2/Slc32a1/Pde1a/Gabre/Gabra1/Adcy1/Gabrr2/Pde1b
rno04970	Salivary secretion	19/1059	81/8868	0.00266315	0.0145096	0.0106816	Atp1a2/Cd38/Bst1/Calml3/Atp1b2/Gucy1a1/Adcy9/Lyz2/Muc5b/Adcy8/Atp2b4/Camp/Ryr3/Adra1a/Adcy7/Atp1b1/Adra1b/Adcy1/Kcnn4	19	http://www.kegg.jp/kegg-bin/show_pathway?rno04970/Atp1a2/Cd38/Bst1/Calml3/Atp1b2/Gucy1a1/Adcy9/Lyz2/Muc5b/Adcy8/Atp2b4/Camp/Ryr3/Adra1a/Adcy7/Atp1b1/Adra1b/Adcy1/Kcnn4
rno05162	Measles	29/1059	144/8868	0.00304789	0.0163243	0.0120176	Il1a/Tnfaip3/Il6/Slamf1/Cd3e/Il2rb/Cd3d/Il2ra/Il2rg/Pik3r3/Nfkbia/Il1b/Nfkbib/Ikbke/Tlr2/Mx1/Cd209e/Bid/Fcgr2b/Ccnd2/Faslg/Cd28/Stat1/LOC100363064/Tp73/Il12b/RGD1564571/Irf7/Tlr9	29	http://www.kegg.jp/kegg-bin/show_pathway?rno05162/Il1a/Tnfaip3/Il6/Slamf1/Cd3e/Il2rb/Cd3d/Il2ra/Il2rg/Pik3r3/Nfkbia/Il1b/Nfkbib/Ikbke/Tlr2/Mx1/Cd209e/Bid/Fcgr2b/Ccnd2/Faslg/Cd28/Stat1/LOC100363064/Tp73/Il12b/RGD1564571/Irf7/Tlr9
rno04151	PI3K-Akt signaling pathway	58/1059	345/8868	0.00402926	0.0212208	0.0156222	Ereg/Csf3/Il6/Bdnf/Itga11/Met/Il2rb/Lamc3/Thbs1/Il2ra/Egf/Ntrk2/Il2rg/F2r/Pik3r3/Csf3r/Osmr/Sgk1/Col4a6/Il7r/Osm/Areg/Prlr/Igf2/Pik3r5/Fgf23/Lama1/Col6a6/Fgf5/Tlr2/Gnb3/Itgb8/Prkaa2/Gys2/Ccnd2/Itga10/Faslg/Itgb7/Flt3/Itgb3/Ngfr/Cd19/Syk/Fgf18/Col6a4/Fn1/Itga4/Itga8/Lamc2/Pgf/RGD1560020_predicted/Creb5/Tnr/Col1a1/Tnn/Sgk2/Lpar4/Col1a2	58	http://www.kegg.jp/kegg-bin/show_pathway?rno04151/Ereg/Csf3/Il6/Bdnf/Itga11/Met/Il2rb/Lamc3/Thbs1/Il2ra/Egf/Ntrk2/Il2rg/F2r/Pik3r3/Csf3r/Osmr/Sgk1/Col4a6/Il7r/Osm/Areg/Prlr/Igf2/Pik3r5/Fgf23/Lama1/Col6a6/Fgf5/Tlr2/Gnb3/Itgb8/Prkaa2/Gys2/Ccnd2/Itga10/Faslg/Itgb7/Flt3/Itgb3/Ngfr/Cd19/Syk/Fgf18/Col6a4/Fn1/Itga4/Itga8/Lamc2/Pgf/RGD1560020_predicted/Creb5/Tnr/Col1a1/Tnn/Sgk2/Lpar4/Col1a2
rno04623	Cytosolic DNA-sensing pathway	14/1059	55/8868	0.00428193	0.0221818	0.0163297	Il6/Cxcl10/Ccl5/Zbp1/Nfkbia/Il1b/Casp1/Nfkbib/Ikbke/Aim2/Pycard/Ripk3/Il18/Irf7	14	http://www.kegg.jp/kegg-bin/show_pathway?rno04623/Il6/Cxcl10/Ccl5/Zbp1/Nfkbia/Il1b/Casp1/Nfkbib/Ikbke/Aim2/Pycard/Ripk3/Il18/Irf7
rno04972	Pancreatic secretion	22/1059	105/8868	0.00565806	0.0288378	0.0212297	Clca2/Atp1a2/Clca5/Clca4l/Cd38/Bst1/Cela3b/Car2/Ctrl/Atp1b2/Adcy9/Clca1/Clca4/Pla2g3/Adcy8/Atp2b4/Atp2a3/Slc26a3/Adcy7/Atp1b1/Pla2g2f/Adcy1	22	http://www.kegg.jp/kegg-bin/show_pathway?rno04972/Clca2/Atp1a2/Clca5/Clca4l/Cd38/Bst1/Cela3b/Car2/Ctrl/Atp1b2/Adcy9/Clca1/Clca4/Pla2g3/Adcy8/Atp2b4/Atp2a3/Slc26a3/Adcy7/Atp1b1/Pla2g2f/Adcy1
rno05143	African trypanosomiasis	11/1059	40/8868	0.0058191	0.0291879	0.0214874	Ido1/Il6/Icam1/Il1b/F2rl1/Tnf/Faslg/Il18/Il12b/Ifng/Tlr9	11	http://www.kegg.jp/kegg-bin/show_pathway?rno05143/Ido1/Il6/Icam1/Il1b/F2rl1/Tnf/Faslg/Il18/Il12b/Ifng/Tlr9
rno04270	Vascular smooth muscle contraction	27/1059	138/8868	0.00624893	0.0308541	0.022714	Ramp3/Calml3/Avpr1a/Gucy1a1/Adcy9/Adora2a/Ppp1r12b/Ednra/Pla2g3/Adcy8/Ppp1r12a/Agtr1a/Edn2/Prkcq/Adra1a/Pla2g4d/Adcy7/Kcnmb4/Adra1b/Cacna1f/Pla2g2f/Adcy1/Ptgir/Cacna1s/Edn3/Calcrl/Kcnmb2	27	http://www.kegg.jp/kegg-bin/show_pathway?rno04270/Ramp3/Calml3/Avpr1a/Gucy1a1/Adcy9/Adora2a/Ppp1r12b/Ednra/Pla2g3/Adcy8/Ppp1r12a/Agtr1a/Edn2/Prkcq/Adra1a/Pla2g4d/Adcy7/Kcnmb4/Adra1b/Cacna1f/Pla2g2f/Adcy1/Ptgir/Cacna1s/Edn3/Calcrl/Kcnmb2
rno05322	Systemic lupus erythematosus	24/1059	119/8868	0.0065373	0.0317813	0.0233966	C3/RT1-Bb/RT1-Db1/RT1-Ba/RT1-Da/H3c1/Cd80/C6/Fcgr3a/Cd40/Elane/C7/C2/Tnf/RT1-DMa/C1qb/Fcgr1a/Grin2a/C4a/Cd28/RT1-DOa/Cd40lg/RT1-Db2/Ifng	24	http://www.kegg.jp/kegg-bin/show_pathway?rno05322/C3/RT1-Bb/RT1-Db1/RT1-Ba/RT1-Da/H3c1/Cd80/C6/Fcgr3a/Cd40/Elane/C7/C2/Tnf/RT1-DMa/C1qb/Fcgr1a/Grin2a/C4a/Cd28/RT1-DOa/Cd40lg/RT1-Db2/Ifng
rno04666	Fc gamma R-mediated phagocytosis	20/1059	95/8868	0.00767681	0.0363449	0.0267562	Lyn/Rac2/Ncf1/Hck/Pik3r3/Lat/Sphk1/Ptprc/Fcgr3a/Arpc1b/Wasf3/Was/Fcgr2b/Vav1/Fcgr1a/Inpp5d/Pla2g4d/Syk/Actr3b/Gsn	20	http://www.kegg.jp/kegg-bin/show_pathway?rno04666/Lyn/Rac2/Ncf1/Hck/Pik3r3/Lat/Sphk1/Ptprc/Fcgr3a/Arpc1b/Wasf3/Was/Fcgr2b/Vav1/Fcgr1a/Inpp5d/Pla2g4d/Syk/Actr3b/Gsn
rno05030	Cocaine addiction	12/1059	47/8868	0.00770604	0.0363449	0.0267562	Bdnf/Gria2/Drd1/Grin2a/Ppp1r1b/Grin2c/Maob/Grin3b/Creb5/Ddc/Grin2d/Grin3a	12	http://www.kegg.jp/kegg-bin/show_pathway?rno05030/Bdnf/Gria2/Drd1/Grin2a/Ppp1r1b/Grin2c/Maob/Grin3b/Creb5/Ddc/Grin2d/Grin3a
rno05135	Yersinia infection	26/1059	135/8868	0.00886366	0.0411899	0.030323	Il6/Rps6ka2/Cd8b/Cd8a/Rac2/Mefv/Lck/Pik3r3/Nfkbia/Il1b/Zap70/Casp1/Lat/Nlrc4/Arpc1b/Fyb1/Tnf/Was/Vav1/Lcp2/Pycard/Actr3b/Fn1/Itga4/Il18/Nlrp3	26	http://www.kegg.jp/kegg-bin/show_pathway?rno05135/Il6/Rps6ka2/Cd8b/Cd8a/Rac2/Mefv/Lck/Pik3r3/Nfkbia/Il1b/Zap70/Casp1/Lat/Nlrc4/Arpc1b/Fyb1/Tnf/Was/Vav1/Lcp2/Pycard/Actr3b/Fn1/Itga4/Il18/Nlrp3
rno04974	Protein digestion and absorption	21/1059	103/8868	0.00930314	0.0426057	0.0313653	Atp1a2/Col13a1/Cela3b/Col4a6/Ctrl/Atp1b2/Col28a1/Kcnk5/Col6a6/Col25a1/Col11a2/Slc15a1/Col18a1/Atp1b1/Col6a4/Col24a1/Col11a1/Col1a1/Kcnn4/Slc36a2/Col1a2	21	http://www.kegg.jp/kegg-bin/show_pathway?rno04974/Atp1a2/Col13a1/Cela3b/Col4a6/Ctrl/Atp1b2/Col28a1/Kcnk5/Col6a6/Col25a1/Col11a2/Slc15a1/Col18a1/Atp1b1/Col6a4/Col24a1/Col11a1/Col1a1/Kcnn4/Slc36a2/Col1a2
rno04920	Adipocytokine signaling pathway	16/1059	72/8868	0.0096203	0.0434288	0.0319712	Slc2a1/Socs3/Acacb/Tnfrsf1b/Nfkbie/Nfkbia/Nfkbib/Acsl6/Rxrg/Tnf/Prkaa2/Lepr/Prkcq/Acsbg2/Ppargc1a/Irs3	16	http://www.kegg.jp/kegg-bin/show_pathway?rno04920/Slc2a1/Socs3/Acacb/Tnfrsf1b/Nfkbie/Nfkbia/Nfkbib/Acsl6/Rxrg/Tnf/Prkaa2/Lepr/Prkcq/Acsbg2/Ppargc1a/Irs3
rno00512	Mucin type O-glycan biosynthesis	8/1059	27/8868	0.0111393	0.0495776	0.0364979	Gcnt3/St6galnac1/Galnt3/C1galt1/Galnt17/Gcnt1/Galnt15/B3gnt6	8	http://www.kegg.jp/kegg-bin/show_pathway?rno00512/Gcnt3/St6galnac1/Galnt3/C1galt1/Galnt17/Gcnt1/Galnt15/B3gnt6
rno02010	ABC transporters	12/1059	51/8868	0.0149794	0.065743	0.0483984	Abca8a/Abca9/Abcd3/Abcc9/Abca6/Tap1/Abca13/Abcc4/Abcd2/Abcb1b/Abcc6/Abcb1a	12	http://www.kegg.jp/kegg-bin/show_pathway?rno02010/Abca8a/Abca9/Abcd3/Abcc9/Abca6/Tap1/Abca13/Abcc4/Abcd2/Abcb1b/Abcc6/Abcb1a
rno05168	Herpes simplex virus 1 infection	60/1059	384/8868	0.0164642	0.0712696	0.052467	Birc3/C3/Il6/RT1-Bb/Socs3/RT1-Db1/Ccl5/B2m/RT1-Ba/Cd74/RT1-Da/Tnfrsf14/Pik3r3/Nfkbia/Il1b/Ifngr1/RT1-CE14/RT1-M2/RGD1563400/Zfp111/Tap1/Zfp112/Ikbke/Tlr2/RT1-N3/Tnf/Bid/RT1-DMa/Zim1/RT1-N2/Zfp316/Pou2f2/Faslg/Itgb3/Zfp566/Zfp39/Stat1/RT1-DOa/Zfp354c/Syk/Zfp9/LOC108348302/Zfp382/Cfp/Zfp74/RGD1561277/RT1-S3/Zfp663/Zfp773-ps1/Tnfsf14/Il12b/RT1-CE15/Zfp13/Irf7/RT1-Db2/RT1-A2/Ifng/Zfp879/RT1-CE16/Tlr9	60	http://www.kegg.jp/kegg-bin/show_pathway?rno05168/Birc3/C3/Il6/RT1-Bb/Socs3/RT1-Db1/Ccl5/B2m/RT1-Ba/Cd74/RT1-Da/Tnfrsf14/Pik3r3/Nfkbia/Il1b/Ifngr1/RT1-CE14/RT1-M2/RGD1563400/Zfp111/Tap1/Zfp112/Ikbke/Tlr2/RT1-N3/Tnf/Bid/RT1-DMa/Zim1/RT1-N2/Zfp316/Pou2f2/Faslg/Itgb3/Zfp566/Zfp39/Stat1/RT1-DOa/Zfp354c/Syk/Zfp9/LOC108348302/Zfp382/Cfp/Zfp74/RGD1561277/RT1-S3/Zfp663/Zfp773-ps1/Tnfsf14/Il12b/RT1-CE15/Z…
rno04925	Aldosterone synthesis and secretion	19/1059	96/8868	0.01758	0.0750715	0.0552658	Atp1a2/Calml3/Cyp11a1/Atp1b2/Adcy9/Cacna1i/Ldlr/Adcy8/Atp2b4/Cyp21a1/Agtr1a/Adcy7/Atp1b1/Cacna1f/Nr4a2/Adcy1/Cacna1s/Creb5/Kcnk3	19	http://www.kegg.jp/kegg-bin/show_pathway?rno04925/Atp1a2/Calml3/Cyp11a1/Atp1b2/Adcy9/Cacna1i/Ldlr/Adcy8/Atp2b4/Cyp21a1/Agtr1a/Adcy7/Atp1b1/Cacna1f/Nr4a2/Adcy1/Cacna1s/Creb5/Kcnk3
rno04022	cGMP-PKG signaling pathway	30/1059	171/8868	0.0190205	0.0801397	0.0589969	Atp1a2/Adora1/Myh6/Calml3/Atp1b2/Pde3a/Gucy1a1/Adcy9/Pik3r5/Ednra/Pde5a/Adcy8/Atp2b4/Cnga1/Ppp1r12a/Atp2a3/Agtr1a/Adra1a/Adcy7/Kcnmb4/Atp1b1/Adra1b/Cacna1f/Myh7/Adcy1/Cacna1s/Creb5/Irs3/Mef2b/Kcnmb2	30	http://www.kegg.jp/kegg-bin/show_pathway?rno04022/Atp1a2/Adora1/Myh6/Calml3/Atp1b2/Pde3a/Gucy1a1/Adcy9/Pik3r5/Ednra/Pde5a/Adcy8/Atp2b4/Cnga1/Ppp1r12a/Atp2a3/Agtr1a/Adra1a/Adcy7/Kcnmb4/Atp1b1/Adra1b/Cacna1f/Myh7/Adcy1/Cacna1s/Creb5/Irs3/Mef2b/Kcnmb2
rno04670	Leukocyte transendothelial migration	22/1059	117/8868	0.0198172	0.0823978	0.0606593	Mmp9/Icam1/Cyba/Rac2/Ncf1/Itgb2/Cxcr4/Itgal/Pik3r3/Ncf2/Ncf4/Cldn18/Rhoh/Itk/Vav1/Ezr/Cldn1/Ctnna2/Cldn11/Cldn4/Itga4/Cldn2	22	http://www.kegg.jp/kegg-bin/show_pathway?rno04670/Mmp9/Icam1/Cyba/Rac2/Ncf1/Itgb2/Cxcr4/Itgal/Pik3r3/Ncf2/Ncf4/Cldn18/Rhoh/Itk/Vav1/Ezr/Cldn1/Ctnna2/Cldn11/Cldn4/Itga4/Cldn2
rno04911	Insulin secretion	17/1059	85/8868	0.0216814	0.0889782	0.0655036	Atp1a2/Pclo/Slc2a1/Atp1b2/Adcy9/Snap25/Adcy8/Adcy7/Kcnmb4/Atp1b1/Cacna1f/Adcyap1r1/Adcy1/Cacna1s/Creb5/Kcnn4/Kcnmb2	17	http://www.kegg.jp/kegg-bin/show_pathway?rno04911/Atp1a2/Pclo/Slc2a1/Atp1b2/Adcy9/Snap25/Adcy8/Adcy7/Kcnmb4/Atp1b1/Cacna1f/Adcyap1r1/Adcy1/Cacna1s/Creb5/Kcnn4/Kcnmb2
rno00750	Vitamin B6 metabolism	4/1059	10/8868	0.0234763	0.0940632	0.0692471	Aox4/Aox1/Aox2/Psat1	4	http://www.kegg.jp/kegg-bin/show_pathway?rno00750/Aox4/Aox1/Aox2/Psat1
rno00340	Histidine metabolism	7/1059	25/8868	0.0235158	0.0940632	0.0692471	Aoc1/Hnmt/Aldh3a1/Doxl2/Carns1/Ftcd/Maob	7	http://www.kegg.jp/kegg-bin/show_pathway?rno00340/Aoc1/Hnmt/Aldh3a1/Doxl2/Carns1/Ftcd/Maob
rno04918	Thyroid hormone synthesis	15/1059	73/8868	0.0238479	0.0941994	0.0693473	Duoxa2/Duox2/Atp1a2/Gpx2/Atp1b2/Adcy9/Adcy8/Tg/Adcy7/Atp1b1/Adcy1/Tpo/Creb5/Asgr1/Tshb	15	http://www.kegg.jp/kegg-bin/show_pathway?rno04918/Duoxa2/Duox2/Atp1a2/Gpx2/Atp1b2/Adcy9/Adcy8/Tg/Adcy7/Atp1b1/Adcy1/Tpo/Creb5/Asgr1/Tshb
rno05167	Kaposi sarcoma-associated herpesvirus infection	36/1059	218/8868	0.0263618	0.102312	0.0753197	C3/Cxcl3/Il6/Icam1/Lyn/Ccr8/Csf2/Hck/Ccr4/Clec2h/Calml3/Cxcl1/Pik3r3/Nfkbia/Ifngr1/RT1-CE14/RT1-M2/Pik3r5/Ccr5/Ikbke/Gnb3/RT1-N3/Ccr1l1/Bid/RT1-N2/Prex1/Stat1/Syk/Cd200r1l/RT1-S3/Tcf7/RT1-CE15/Irf7/RT1-A2/Cxcl2/RT1-CE16	36	http://www.kegg.jp/kegg-bin/show_pathway?rno05167/C3/Cxcl3/Il6/Icam1/Lyn/Ccr8/Csf2/Hck/Ccr4/Clec2h/Calml3/Cxcl1/Pik3r3/Nfkbia/Ifngr1/RT1-CE14/RT1-M2/Pik3r5/Ccr5/Ikbke/Gnb3/RT1-N3/Ccr1l1/Bid/RT1-N2/Prex1/Stat1/Syk/Cd200r1l/RT1-S3/Tcf7/RT1-CE15/Irf7/RT1-A2/Cxcl2/RT1-CE16
rno04978	Mineral absorption	12/1059	55/8868	0.0265493	0.102312	0.0753197	Atp1a2/Mt2A/Hmox1/Atp1b2/Steap1/Mt1/Atp2b4/Slc26a9/Slc26a3/Atp1b1/Vdr/Trpm6	12	http://www.kegg.jp/kegg-bin/show_pathway?rno04978/Atp1a2/Mt2A/Hmox1/Atp1b2/Steap1/Mt1/Atp2b4/Slc26a9/Slc26a3/Atp1b1/Vdr/Trpm6
rno00760	Nicotinate and nicotinamide metabolism	9/1059	37/8868	0.0268874	0.102366	0.0753597	Aox4/Cd38/Bst1/Aox1/Nmnat2/Aox2/Art2b/Nt5c1a/Nt5c1b	9	http://www.kegg.jp/kegg-bin/show_pathway?rno00760/Aox4/Cd38/Bst1/Aox1/Nmnat2/Aox2/Art2b/Nt5c1a/Nt5c1b
rno04976	Bile secretion	18/1059	94/8868	0.0278955	0.104074	0.0766164	Atp1a2/Slc2a1/Slc4a5/Car2/Atp1b2/Hmgcr/Adcy9/Slc10a2/Ldlr/Adcy8/Abcc4/Adcy7/Atp1b1/Abcb1b/Adcy1/Aqp9/Abcb1a/Baat	18	http://www.kegg.jp/kegg-bin/show_pathway?rno04976/Atp1a2/Slc2a1/Slc4a5/Car2/Atp1b2/Hmgcr/Adcy9/Slc10a2/Ldlr/Adcy8/Abcc4/Adcy7/Atp1b1/Abcb1b/Adcy1/Aqp9/Abcb1a/Baat
rno04927	Cortisol synthesis and secretion	14/1059	68/8868	0.0279945	0.104074	0.0766164	Cyp11a1/Adcy9/Cacna1i/Ldlr/Adcy8/Cyp21a1/Kcnk2/Agtr1a/Adcy7/Cacna1f/Adcy1/Cacna1s/Creb5/Kcnk3	14	http://www.kegg.jp/kegg-bin/show_pathway?rno04927/Cyp11a1/Adcy9/Cacna1i/Ldlr/Adcy8/Cyp21a1/Kcnk2/Agtr1a/Adcy7/Cacna1f/Adcy1/Cacna1s/Creb5/Kcnk3
rno00350	Tyrosine metabolism	9/1059	38/8868	0.0316265	0.116209	0.0855503	Dct/Tat/Aox4/Aldh3a1/Aox1/Aox2/Maob/Tpo/Ddc	9	http://www.kegg.jp/kegg-bin/show_pathway?rno00350/Dct/Tat/Aox4/Aldh3a1/Aox1/Aox2/Maob/Tpo/Ddc
rno04510	Focal adhesion	33/1059	200/8868	0.0327657	0.119011	0.0876131	Birc3/Itga11/Met/Rac2/Lamc3/Thbs1/Shc3/Egf/Pik3r3/Col4a6/Lama1/Pak3/Ppp1r12b/Col6a6/Itgb8/Parvg/Ccnd2/Vav1/Ppp1r12a/Itga10/Itgb7/Itgb3/Pak7/Col6a4/Fn1/Itga4/Itga8/Lamc2/Pgf/Tnr/Col1a1/Tnn/Col1a2	33	http://www.kegg.jp/kegg-bin/show_pathway?rno04510/Birc3/Itga11/Met/Rac2/Lamc3/Thbs1/Shc3/Egf/Pik3r3/Col4a6/Lama1/Pak3/Ppp1r12b/Col6a6/Itgb8/Parvg/Ccnd2/Vav1/Ppp1r12a/Itga10/Itgb7/Itgb3/Pak7/Col6a4/Fn1/Itga4/Itga8/Lamc2/Pgf/Tnr/Col1a1/Tnn/Col1a2
rno04931	Insulin resistance	20/1059	110/8868	0.0352641	0.12663	0.093222	Il6/Rps6ka2/Slc2a1/Socs3/Acacb/Pik3r3/Nfkbia/Slc27a6/Trib3/Ppp1r3b/Ptpn1/Tnf/Gfpt1/Prkaa2/Gys2/Ppp1r3a/Prkcq/Creb5/Pygm/Ppargc1a	20	http://www.kegg.jp/kegg-bin/show_pathway?rno04931/Il6/Rps6ka2/Slc2a1/Socs3/Acacb/Pik3r3/Nfkbia/Slc27a6/Trib3/Ppp1r3b/Ptpn1/Tnf/Gfpt1/Prkaa2/Gys2/Ppp1r3a/Prkcq/Creb5/Pygm/Ppargc1a
rno05412	Arrhythmogenic right ventricular cardiomyopathy	15/1059	77/8868	0.0369126	0.131061	0.0964836	Itga11/Cacnb4/Cacng6/Lama1/Itgb8/Atp2a3/Ctnna2/Itga10/Itgb7/Itgb3/Cacna1f/Itga4/Itga8/Cacna1s/Tcf7	15	http://www.kegg.jp/kegg-bin/show_pathway?rno05412/Itga11/Cacnb4/Cacng6/Lama1/Itgb8/Atp2a3/Ctnna2/Itga10/Itgb7/Itgb3/Cacna1f/Itga4/Itga8/Cacna1s/Tcf7
rno04713	Circadian entrainment	18/1059	98/8868	0.040471	0.142098	0.104609	Gria2/Calml3/Gucy1a1/Adcy9/Gnao1/Cacna1i/Per3/Gnb3/Adcy8/Ryr3/Grin2a/Adcy7/Grin2c/Adcyap1r1/Ryr1/Adcy1/Gria1/Grin2d	18	http://www.kegg.jp/kegg-bin/show_pathway?rno04713/Gria2/Calml3/Gucy1a1/Adcy9/Gnao1/Cacna1i/Per3/Gnb3/Adcy8/Ryr3/Grin2a/Adcy7/Grin2c/Adcyap1r1/Ryr1/Adcy1/Gria1/Grin2d
rno04928	Parathyroid hormone synthesis, secretion and action	19/1059	105/8868	0.0411749	0.142981	0.105259	Mmp13/Mmp25/Hbegf/Tnfsf11/Adcy9/Fgf23/Rxrg/Kl/Adcy8/Sost/Pde4b/Adcy7/Mmp16/Nr4a2/Adcy1/Vdr/Mafb/Creb5/Runx2	19	http://www.kegg.jp/kegg-bin/show_pathway?rno04928/Mmp13/Mmp25/Hbegf/Tnfsf11/Adcy9/Fgf23/Rxrg/Kl/Adcy8/Sost/Pde4b/Adcy7/Mmp16/Nr4a2/Adcy1/Vdr/Mafb/Creb5/Runx2
rno04261	Adrenergic signaling in cardiomyocytes	25/1059	148/8868	0.0453217	0.153996	0.113368	Atp1a2/Scn7a/Myh6/Cacnb4/Calml3/Atp1b2/Adcy9/Pik3r5/Cacng6/Crem/Scn4b/Adcy8/Atp2b4/Tnni3/Atp2a3/Agtr1a/Adra1a/Adcy7/Atp1b1/Adra1b/Cacna1f/Myh7/Adcy1/Cacna1s/Creb5	25	http://www.kegg.jp/kegg-bin/show_pathway?rno04261/Atp1a2/Scn7a/Myh6/Cacnb4/Calml3/Atp1b2/Adcy9/Pik3r5/Cacng6/Crem/Scn4b/Adcy8/Atp2b4/Tnni3/Atp2a3/Agtr1a/Adra1a/Adcy7/Atp1b1/Adra1b/Cacna1f/Myh7/Adcy1/Cacna1s/Creb5
rno05418	Fluid shear stress and atherosclerosis	25/1059	148/8868	0.0453217	0.153996	0.113368	Il1a/Ass1/Mmp9/Il1r2/Icam1/Cyba/Gstm2/Rac2/Ncf1/Hmox1/Calml3/Pik3r3/Txn1/Il1b/Ncf2/Gsta2/Plat/Gsta4/Nqo1/Tnf/Nox1/Prkaa2/Itgb3/Gstm1/Ifng	25	http://www.kegg.jp/kegg-bin/show_pathway?rno05418/Il1a/Ass1/Mmp9/Il1r2/Icam1/Cyba/Gstm2/Rac2/Ncf1/Hmox1/Calml3/Pik3r3/Txn1/Il1b/Ncf2/Gsta2/Plat/Gsta4/Nqo1/Tnf/Nox1/Prkaa2/Itgb3/Gstm1/Ifng
rno04664	Fc epsilon RI signaling pathway	13/1059	66/8868	0.0460884	0.154935	0.11406	Lyn/Rac2/Csf2/Pik3r3/Fcer1g/Lat/Tnf/Vav1/Lcp2/Inpp5d/Pla2g4d/Syk/Fcer1a	13	http://www.kegg.jp/kegg-bin/show_pathway?rno04664/Lyn/Rac2/Csf2/Pik3r3/Fcer1g/Lat/Tnf/Vav1/Lcp2/Inpp5d/Pla2g4d/Syk/Fcer1a
rno04724	Glutamatergic synapse	20/1059	114/8868	0.0489334	0.162768	0.119826	Gria2/Adcy9/Gnao1/Grik3/Shank2/Gnb3/Adcy8/Cacna1a/Shank1/Grin2a/Pla2g4d/Adcy7/Grin2c/Slc1a7/Adcy1/Grik2/Grin3b/Gria1/Grin2d/Grin3a	20	http://www.kegg.jp/kegg-bin/show_pathway?rno04724/Gria2/Adcy9/Gnao1/Grik3/Shank2/Gnb3/Adcy8/Cacna1a/Shank1/Grin2a/Pla2g4d/Adcy7/Grin2c/Slc1a7/Adcy1/Grik2/Grin3b/Gria1/Grin2d/Grin3a
rno04810	Regulation of actin cytoskeleton	35/1059	223/8868	0.0537962	0.177079	0.130362	Itgax/Itga11/Rac2/Itgb2/Cxcr4/Egf/F2r/Itgal/Pik3r3/Tmsb4x/Itgad/Iqgap3/Fgf23/Pak3/Ppp1r12b/Arpc1b/Fgf5/Itgb8/Diaph3/Vav1/Ppp1r12a/Nckap1l/Ezr/Itga10/Itgb7/Itgb3/Pak7/Bdkrb1/Fgf18/Actr3b/Fn1/Itga4/Itga8/Gsn/Lpar4	35	http://www.kegg.jp/kegg-bin/show_pathway?rno04810/Itgax/Itga11/Rac2/Itgb2/Cxcr4/Egf/F2r/Itgal/Pik3r3/Tmsb4x/Itgad/Iqgap3/Fgf23/Pak3/Ppp1r12b/Arpc1b/Fgf5/Itgb8/Diaph3/Vav1/Ppp1r12a/Nckap1l/Ezr/Itga10/Itgb7/Itgb3/Pak7/Bdkrb1/Fgf18/Actr3b/Fn1/Itga4/Itga8/Gsn/Lpar4
rno05031	Amphetamine addiction	13/1059	68/8868	0.0566822	0.184655	0.135939	Gria2/Calml3/Drd1/Grin2a/Ppp1r1b/Grin2c/Maob/Grin3b/Gria1/Creb5/Ddc/Grin2d/Grin3a	13	http://www.kegg.jp/kegg-bin/show_pathway?rno05031/Gria2/Calml3/Drd1/Grin2a/Ppp1r1b/Grin2c/Maob/Grin3b/Gria1/Creb5/Ddc/Grin2d/Grin3a
rno04971	Gastric acid secretion	14/1059	75/8868	0.0583942	0.187119	0.137752	Atp1a2/Calml3/Car2/Atp1b2/Adcy9/Adcy8/Kcnk2/Ezr/Adcy7/Atp1b1/Kcnj16/Adcy1/Atp4b/Atp4a	14	http://www.kegg.jp/kegg-bin/show_pathway?rno04971/Atp1a2/Calml3/Car2/Atp1b2/Adcy9/Adcy8/Kcnk2/Ezr/Adcy7/Atp1b1/Kcnj16/Adcy1/Atp4b/Atp4a
rno01523	Antifolate resistance	7/1059	30/8868	0.0589901	0.187119	0.137752	Il6/Izumo1r/Ggh/Il1b/Alox12/Tnf/Abcc4	7	http://www.kegg.jp/kegg-bin/show_pathway?rno01523/Il6/Izumo1r/Ggh/Il1b/Alox12/Tnf/Abcc4
rno04360	Axon guidance	29/1059	181/8868	0.0596212	0.187119	0.137752	Met/Sema5a/Rac2/Cxcr4/Plxnc1/Sema7a/Pik3r3/Rnd1/Ntn1/Fes/Pak3/Pard6b/L1cam/Sema4b/Efnb3/Sema3b/Sema3a/Wnt5a/Pak7/Sema6c/Sema4f/Plxna4/Fzd3/Plxnb3/Rhod/Unc5d/Ngef/Ablim3/Trpc4	29	http://www.kegg.jp/kegg-bin/show_pathway?rno04360/Met/Sema5a/Rac2/Cxcr4/Plxnc1/Sema7a/Pik3r3/Rnd1/Ntn1/Fes/Pak3/Pard6b/L1cam/Sema4b/Efnb3/Sema3b/Sema3a/Wnt5a/Pak7/Sema6c/Sema4f/Plxna4/Fzd3/Plxnb3/Rhod/Unc5d/Ngef/Ablim3/Trpc4
rno00430	Taurine and hypotaurine metabolism	4/1059	13/8868	0.0598069	0.187119	0.137752	Ggt1/Cdo1/Gad2/Baat	4	http://www.kegg.jp/kegg-bin/show_pathway?rno00430/Ggt1/Cdo1/Gad2/Baat
rno04015	Rap1 signaling pathway	33/1059	213/8868	0.0690924	0.214051	0.157579	Met/Rac2/Thbs1/Itgb2/Egf/Calml3/F2r/Itgal/Pik3r3/Lat/Adcy9/Gnao1/Fgf23/Adora2a/Pard6b/Fgf5/Fyb1/Plce1/Adcy8/Fpr1/Skap1/Rap1gap/Vav1/Lcp2/Grin2a/Adcy7/Itgb3/Ngfr/Fgf18/Adcy1/Pgf/Lpar4/Rgs14	33	http://www.kegg.jp/kegg-bin/show_pathway?rno04015/Met/Rac2/Thbs1/Itgb2/Egf/Calml3/F2r/Itgal/Pik3r3/Lat/Adcy9/Gnao1/Fgf23/Adora2a/Pard6b/Fgf5/Fyb1/Plce1/Adcy8/Fpr1/Skap1/Rap1gap/Vav1/Lcp2/Grin2a/Adcy7/Itgb3/Ngfr/Fgf18/Adcy1/Pgf/Lpar4/Rgs14
rno05205	Proteoglycans in cancer	32/1059	207/8868	0.0742792	0.227886	0.167764	Mmp9/Plaur/Met/Thbs1/Hbegf/Plau/Pik3r3/Ihh/Cd44/Igf2/Ank2/Ppp1r12b/Esr1/Tlr2/Plce1/Tnf/Hcls1/Vav1/Ppp1r12a/Wnt5a/Ezr/Faslg/Gpc3/Itgb3/Ptpn6/Wnt16/Fzd3/Fn1/Ank1/Il12b/Col1a1/Col1a2	32	http://www.kegg.jp/kegg-bin/show_pathway?rno05205/Mmp9/Plaur/Met/Thbs1/Hbegf/Plau/Pik3r3/Ihh/Cd44/Igf2/Ank2/Ppp1r12b/Esr1/Tlr2/Plce1/Tnf/Hcls1/Vav1/Ppp1r12a/Wnt5a/Ezr/Faslg/Gpc3/Itgb3/Ptpn6/Wnt16/Fzd3/Fn1/Ank1/Il12b/Col1a1/Col1a2
rno04066	HIF-1 signaling pathway	19/1059	113/8868	0.0765679	0.232649	0.17127	Nos2/Hk3/Il6/Timp1/Slc2a1/Pgk1/Hmox1/Ldha/Eno1/Egf/Pik3r3/Ifngr1/Gapdh/Serpine1/Hk2/Eno4/Tfrc/Pfkfb3/Ifng	19	http://www.kegg.jp/kegg-bin/show_pathway?rno04066/Nos2/Hk3/Il6/Timp1/Slc2a1/Pgk1/Hmox1/Ldha/Eno1/Egf/Pik3r3/Ifngr1/Gapdh/Serpine1/Hk2/Eno4/Tfrc/Pfkfb3/Ifng
rno00330	Arginine and proline metabolism	10/1059	52/8868	0.0849393	0.255627	0.188186	Nos2/Aoc1/Sat1/Ckmt1/Doxl2/Prodh1/Carns1/Maob/Dao/Agmat	10	http://www.kegg.jp/kegg-bin/show_pathway?rno00330/Nos2/Aoc1/Sat1/Ckmt1/Doxl2/Prodh1/Carns1/Maob/Dao/Agmat
rno04750	Inflammatory mediator regulation of TRP channels	19/1059	115/8868	0.0878783	0.261977	0.192861	Asic4/Trpv2/Calml3/Pik3r3/Il1b/Adcy9/F2rl1/Trpa1/Alox12/Adcy8/Prkcq/Ptger2/Pla2g4d/Adcy7/Bdkrb1/Asic2/Ptger4/Adcy1/Cyp2c22	19	http://www.kegg.jp/kegg-bin/show_pathway?rno04750/Asic4/Trpv2/Calml3/Pik3r3/Il1b/Adcy9/F2rl1/Trpa1/Alox12/Adcy8/Prkcq/Ptger2/Pla2g4d/Adcy7/Bdkrb1/Asic2/Ptger4/Adcy1/Cyp2c22
rno04115	p53 signaling pathway	13/1059	73/8868	0.089984	0.265747	0.195637	Igfbp3/Thbs1/Pmaip1/Rrm2/Serpine1/Ccnb2/Cdk1/Ccnb1/Bid/Ccnd2/Gadd45b/Rprm/Tp73	13	http://www.kegg.jp/kegg-bin/show_pathway?rno04115/Igfbp3/Thbs1/Pmaip1/Rrm2/Serpine1/Ccnb2/Cdk1/Ccnb1/Bid/Ccnd2/Gadd45b/Rprm/Tp73
rno00565	Ether lipid metabolism	9/1059	47/8868	0.101136	0.295916	0.217847	Pla2g7/Enpp2/Lpcat4/Pla2g3/Gdpd3/Pla2g4d/Pla2g2f/Enpp6/Pld4	9	http://www.kegg.jp/kegg-bin/show_pathway?rno00565/Pla2g7/Enpp2/Lpcat4/Pla2g3/Gdpd3/Pla2g4d/Pla2g2f/Enpp6/Pld4
rno04114	Oocyte meiosis	19/1059	118/8868	0.106785	0.309578	0.227904	Rps6ka2/Calml3/Smc1b/Ar/Adcy9/Pttg1/Ccnb2/Cdk1/Ccnb1/Espl1/Adcy8/Plk1/Adcy7/Sgo1/Adcy1/Cdc20/Cpeb1/Bub1/Aurka	19	http://www.kegg.jp/kegg-bin/show_pathway?rno04114/Rps6ka2/Calml3/Smc1b/Ar/Adcy9/Pttg1/Ccnb2/Cdk1/Ccnb1/Espl1/Adcy8/Plk1/Adcy7/Sgo1/Adcy1/Cdc20/Cpeb1/Bub1/Aurka
rno04611	Platelet activation	20/1059	126/8868	0.111517	0.320358	0.23584	Lyn/F2r/Pik3r3/Fcer1g/Gucy1a1/Adcy9/Pik3r5/Adcy8/Fermt3/Ppp1r12a/Lcp2/Pla2g4d/Adcy7/Itgb3/Rasgrp1/Syk/Adcy1/Ptgir/Col1a1/Col1a2	20	http://www.kegg.jp/kegg-bin/show_pathway?rno04611/Lyn/F2r/Pik3r3/Fcer1g/Gucy1a1/Adcy9/Pik3r5/Adcy8/Fermt3/Ppp1r12a/Lcp2/Pla2g4d/Adcy7/Itgb3/Rasgrp1/Syk/Adcy1/Ptgir/Col1a1/Col1a2
rno04964	Proximal tubule bicarbonate reclamation	5/1059	22/8868	0.113202	0.322268	0.237246	Atp1a2/Car2/Atp1b2/Atp1b1/Ca4	5	http://www.kegg.jp/kegg-bin/show_pathway?rno04964/Atp1a2/Car2/Atp1b2/Atp1b1/Ca4
rno04613	Neutrophil extracellular trap formation	27/1059	179/8868	0.118277	0.33371	0.245669	C3/Clec7a/Cyba/Rac2/Ncf1/Casp4/Itgb2/Itgal/Pik3r3/Ncf2/Casp1/H3c1/Selplg/Ncf4/Selp/Fcgr3a/Elane/Tlr2/Fpr1/Camp/Hdac11/Fcgr1a/Itgb3/Syk/Aqp9/Padi4/Fpr2	27	http://www.kegg.jp/kegg-bin/show_pathway?rno04613/C3/Clec7a/Cyba/Rac2/Ncf1/Casp4/Itgb2/Itgal/Pik3r3/Ncf2/Casp1/H3c1/Selplg/Ncf4/Selp/Fcgr3a/Elane/Tlr2/Fpr1/Camp/Hdac11/Fcgr1a/Itgb3/Syk/Aqp9/Padi4/Fpr2
rno04742	Taste transduction	15/1059	91/8868	0.121157	0.337127	0.248185	Scn9a/Htr1d/Kcnk5/Gnb3/Adcy8/Cacna1a/Gabra3/Pde1a/Asic2/Gabra1/Scn2a/Htr1f/Htr1b/Scnn1a/Pde1b	15	http://www.kegg.jp/kegg-bin/show_pathway?rno04742/Scn9a/Htr1d/Kcnk5/Gnb3/Adcy8/Cacna1a/Gabra3/Pde1a/Asic2/Gabra1/Scn2a/Htr1f/Htr1b/Scnn1a/Pde1b
rno04915	Estrogen signaling pathway	21/1059	135/8868	0.12264	0.337127	0.248185	Krt20/Mmp9/Krt23/Krt13/Hbegf/Shc3/Calml3/Pik3r3/Krt14/Adcy9/Gnao1/Esr1/Krt17/Adcy8/Adcy7/Krt10/Krt28/Adcy1/Creb5/Krt24/Tff1	21	http://www.kegg.jp/kegg-bin/show_pathway?rno04915/Krt20/Mmp9/Krt23/Krt13/Hbegf/Shc3/Calml3/Pik3r3/Krt14/Adcy9/Gnao1/Esr1/Krt17/Adcy8/Adcy7/Krt10/Krt28/Adcy1/Creb5/Krt24/Tff1
rno05163	Human cytomegalovirus infection	36/1059	248/8868	0.122689	0.337127	0.248185	Il6/Rac2/Ccl5/B2m/Cx3cl1/Cxcr4/Calml3/Pik3r3/Nfkbia/Il1b/Cxcr2/RT1-CE14/Adcy9/RT1-M2/Gnao1/Tap1/Ccr5/Gnb3/RT1-N3/Ccr1l1/Tnf/Bid/Adcy8/RT1-N2/Il10ra/Faslg/Ptger2/Adcy7/Itgb3/Ptger4/Adcy1/RT1-S3/Creb5/RT1-CE15/RT1-A2/RT1-CE16	36	http://www.kegg.jp/kegg-bin/show_pathway?rno05163/Il6/Rac2/Ccl5/B2m/Cx3cl1/Cxcr4/Calml3/Pik3r3/Nfkbia/Il1b/Cxcr2/RT1-CE14/Adcy9/RT1-M2/Gnao1/Tap1/Ccr5/Gnb3/RT1-N3/Ccr1l1/Tnf/Bid/Adcy8/RT1-N2/Il10ra/Faslg/Ptger2/Adcy7/Itgb3/Ptger4/Adcy1/RT1-S3/Creb5/RT1-CE15/RT1-A2/RT1-CE16
rno00480	Glutathione metabolism	12/1059	70/8868	0.124739	0.339806	0.250157	Gpx2/Ggt1/Gstm2/Rrm2/Nat8/Gsta2/Idh1/Gsta4/Nat8f3/Chac1/Gstm1/Nat8f1	12	http://www.kegg.jp/kegg-bin/show_pathway?rno00480/Gpx2/Ggt1/Gstm2/Rrm2/Nat8/Gsta2/Idh1/Gsta4/Nat8f3/Chac1/Gstm1/Nat8f1
rno00051	Fructose and mannose metabolism	7/1059	36/8868	0.130381	0.352141	0.259238	Hk3/Sord/Tpi1/Hk2/Fbp1/Akr1b7/Pfkfb3	7	http://www.kegg.jp/kegg-bin/show_pathway?rno00051/Hk3/Sord/Tpi1/Hk2/Fbp1/Akr1b7/Pfkfb3
rno00910	Nitrogen metabolism	4/1059	17/8868	0.13625	0.364873	0.268611	Ca13/Car2/Car7/Ca4	4	http://www.kegg.jp/kegg-bin/show_pathway?rno00910/Ca13/Car2/Car7/Ca4
rno03320	PPAR signaling pathway	14/1059	86/8868	0.140979	0.374365	0.275598	Gk/Plin2/Slc27a6/Acsl6/Dbi/Rxrg/Me3/Hmgcs1/Olr1/Apoc3/Fabp5/Scd/LOC681458/Acsbg2	14	http://www.kegg.jp/kegg-bin/show_pathway?rno03320/Gk/Plin2/Slc27a6/Acsl6/Dbi/Rxrg/Me3/Hmgcs1/Olr1/Apoc3/Fabp5/Scd/LOC681458/Acsbg2
rno04726	Serotonergic synapse	19/1059	123/8868	0.143492	0.377863	0.278174	Cacna1b/Alox15b/Htr1d/Gnao1/Alox15/Gabrb3/Alox12/Gnb3/Cacna1a/Pla2g4d/Gabrb2/Cacna1f/Maob/Cacna1s/Ddc/Cyp2d4/Htr1f/Htr1b/Cyp2c22	19	http://www.kegg.jp/kegg-bin/show_pathway?rno04726/Cacna1b/Alox15b/Htr1d/Gnao1/Alox15/Gabrb3/Alox12/Gnb3/Cacna1a/Pla2g4d/Gabrb2/Cacna1f/Maob/Cacna1s/Ddc/Cyp2d4/Htr1f/Htr1b/Cyp2c22
rno05132	Salmonella infection	36/1059	254/8868	0.155112	0.405086	0.298215	Birc3/Cd14/Il6/Casp4/Tuba1c/Nfkbia/Txn1/Il1b/Casp1/Gapdh/Ptprc/Nlrc4/Pak3/Arpc1b/Rhoh/Wasf3/Tlr2/Anxa2/Ly96/Tnf/Arhgef26/Nckap1l/Naip5/Tubb3/Cyth4/Pycard/Dync1i1/Tlr6/Actr3b/Tubb4a/Ripk3/Il18/Tcf7/Nlrp3/Tlr9/Dynlrb2	36	http://www.kegg.jp/kegg-bin/show_pathway?rno05132/Birc3/Cd14/Il6/Casp4/Tuba1c/Nfkbia/Txn1/Il1b/Casp1/Gapdh/Ptprc/Nlrc4/Pak3/Arpc1b/Rhoh/Wasf3/Tlr2/Anxa2/Ly96/Tnf/Arhgef26/Nckap1l/Naip5/Tubb3/Cyth4/Pycard/Dync1i1/Tlr6/Actr3b/Tubb4a/Ripk3/Il18/Tcf7/Nlrp3/Tlr9/Dynlrb2
rno04960	Aldosterone-regulated sodium reabsorption	7/1059	38/8868	0.160859	0.41665	0.306728	Atp1a2/Pik3r3/Sgk1/Atp1b2/Atp1b1/Hsd11b2/Scnn1a	7	http://www.kegg.jp/kegg-bin/show_pathway?rno04960/Atp1a2/Pik3r3/Sgk1/Atp1b2/Atp1b1/Hsd11b2/Scnn1a
rno04977	Vitamin digestion and absorption	5/1059	25/8868	0.170672	0.438474	0.322794	Slc52a3/Cubn/Folh1/Slc23a1/Apob	5	http://www.kegg.jp/kegg-bin/show_pathway?rno04977/Slc52a3/Cubn/Folh1/Slc23a1/Apob
rno05170	Human immunodeficiency virus 1 infection	33/1059	234/8868	0.174957	0.445858	0.32823	Rac2/Cd3e/B2m/Cd3d/Cxcr4/Tnfrsf1b/Calml3/Pik3r3/Nfkbia/Cd247/RT1-CE14/RT1-M2/Gnao1/Ccnb2/Pak3/Cdk1/Tap1/Ccr5/Ccnb1/Tlr2/Gnb3/RT1-N3/Tnf/Bid/Apobec3/RT1-N2/Faslg/Pak7/RT1-S3/Samhd1/RT1-CE15/RT1-A2/RT1-CE16	33	http://www.kegg.jp/kegg-bin/show_pathway?rno05170/Rac2/Cd3e/B2m/Cd3d/Cxcr4/Tnfrsf1b/Calml3/Pik3r3/Nfkbia/Cd247/RT1-CE14/RT1-M2/Gnao1/Ccnb2/Pak3/Cdk1/Tap1/Ccr5/Ccnb1/Tlr2/Gnb3/RT1-N3/Tnf/Bid/Apobec3/RT1-N2/Faslg/Pak7/RT1-S3/Samhd1/RT1-CE15/RT1-A2/RT1-CE16
rno04914	Progesterone-mediated oocyte maturation	14/1059	90/8868	0.181809	0.459613	0.338356	Rps6ka2/Pik3r3/Adcy9/Ccnb2/Cdk1/Ccnb1/Ccna2/Adcy8/Plk1/Adcy7/Adcy1/Cpeb1/Bub1/Aurka	14	http://www.kegg.jp/kegg-bin/show_pathway?rno04914/Rps6ka2/Pik3r3/Adcy9/Ccnb2/Cdk1/Ccnb1/Ccna2/Adcy8/Plk1/Adcy7/Adcy1/Cpeb1/Bub1/Aurka
rno05230	Central carbon metabolism in cancer	11/1059	69/8868	0.195651	0.490681	0.361228	Hk3/Met/Slc2a1/Ldha/Pik3r3/Slc16a3/Idh1/Slc7a5/Hk2/Flt3/Ntrk3	11	http://www.kegg.jp/kegg-bin/show_pathway?rno05230/Hk3/Met/Slc2a1/Ldha/Pik3r3/Slc16a3/Idh1/Slc7a5/Hk2/Flt3/Ntrk3
rno04010	MAPK signaling pathway	40/1059	293/8868	0.202288	0.503332	0.370541	Il1a/Cd14/Ereg/Bdnf/Rps6ka2/Met/Dusp10/Cacna1b/Rac2/Cacnb4/Relb/Egf/Ntrk2/Il1b/Areg/Igf2/Cacng6/Dusp2/Fgf23/Mapt/Fgf5/Cacna1i/Tnf/Cacna1a/Map3k8/Map4k1/Gadd45b/Faslg/Pla2g4d/Flt3/Ngfr/Rasgrp1/Cacna1f/Fgf18/Dusp4/Dusp5/Mapk8ip2/Ptprr/Pgf/Cacna1s	40	http://www.kegg.jp/kegg-bin/show_pathway?rno04010/Il1a/Cd14/Ereg/Bdnf/Rps6ka2/Met/Dusp10/Cacna1b/Rac2/Cacnb4/Relb/Egf/Ntrk2/Il1b/Areg/Igf2/Cacng6/Dusp2/Fgf23/Mapt/Fgf5/Cacna1i/Tnf/Cacna1a/Map3k8/Map4k1/Gadd45b/Faslg/Pla2g4d/Flt3/Ngfr/Rasgrp1/Cacna1f/Fgf18/Dusp4/Dusp5/Mapk8ip2/Ptprr/Pgf/Cacna1s
rno00360	Phenylalanine metabolism	4/1059	20/8868	0.209966	0.518352	0.381599	Tat/Aldh3a1/Maob/Ddc	4	http://www.kegg.jp/kegg-bin/show_pathway?rno00360/Tat/Aldh3a1/Maob/Ddc
rno04966	Collecting duct acid secretion	5/1059	27/8868	0.21408	0.524413	0.38606	Car2/Slc4a1/Atp4b/Clcnkb/Atp4a	5	http://www.kegg.jp/kegg-bin/show_pathway?rno04966/Car2/Slc4a1/Atp4b/Clcnkb/Atp4a
rno04933	AGE-RAGE signaling pathway in diabetic complications	15/1059	101/8868	0.220754	0.536603	0.395034	Il1a/Il6/Icam1/Pik3r3/Il1b/Col4a6/Serpine1/Plce1/Tnf/Nox1/Agtr1a/Stat1/Fn1/Col1a1/Col1a2	15	http://www.kegg.jp/kegg-bin/show_pathway?rno04933/Il1a/Il6/Icam1/Pik3r3/Il1b/Col4a6/Serpine1/Plce1/Tnf/Nox1/Agtr1a/Stat1/Fn1/Col1a1/Col1a2
rno04930	Type II diabetes mellitus	8/1059	49/8868	0.225084	0.54295	0.399706	Hk3/Cacna1b/Socs3/Pik3r3/Tnf/Hk2/Cacna1a/Irs3	8	http://www.kegg.jp/kegg-bin/show_pathway?rno04930/Hk3/Cacna1b/Socs3/Pik3r3/Tnf/Hk2/Cacna1a/Irs3
rno05165	Human papillomavirus infection	47/1059	353/8868	0.230532	0.551693	0.406143	Itga11/Oasl/Lamc3/Thbs1/Irf1/Egf/Pik3r3/Col4a6/RT1-CE14/RT1-M2/Lama1/Pard6b/Col6a6/Ikbke/Ccna2/RT1-N3/Itgb8/Mx1/Tnf/Dlg2/Ccnd2/RT1-N2/Wnt5a/Itga10/Faslg/Itgb7/Itgb3/Wnt16/Oasl2/Stat1/Fzd3/Col6a4/Fn1/Ptger4/Itga4/Itga8/Lamc2/RT1-S3/Tcf7/Creb5/Tnr/Col1a1/RT1-CE15/Tnn/RT1-A2/RT1-CE16/Col1a2	47	http://www.kegg.jp/kegg-bin/show_pathway?rno05165/Itga11/Oasl/Lamc3/Thbs1/Irf1/Egf/Pik3r3/Col4a6/RT1-CE14/RT1-M2/Lama1/Pard6b/Col6a6/Ikbke/Ccna2/RT1-N3/Itgb8/Mx1/Tnf/Dlg2/Ccnd2/RT1-N2/Wnt5a/Itga10/Faslg/Itgb7/Itgb3/Wnt16/Oasl2/Stat1/Fzd3/Col6a4/Fn1/Ptger4/Itga4/Itga8/Lamc2/RT1-S3/Tcf7/Creb5/Tnr/Col1a1/RT1-CE15/Tnn/RT1-A2/RT1-CE16/Col1a2
rno04110	Cell cycle	18/1059	125/8868	0.2322	0.551693	0.406143	Cdc6/Smc1b/Pttg1/Bub1b/Ccnb2/Cdk1/Cdkn1c/Ccnb1/Ccna2/Espl1/Ccnd2/Ttk/Plk1/Gadd45b/Dbf4/Cdc20/Mcm3/Bub1	18	http://www.kegg.jp/kegg-bin/show_pathway?rno04110/Cdc6/Smc1b/Pttg1/Bub1b/Ccnb2/Cdk1/Cdkn1c/Ccnb1/Ccna2/Espl1/Ccnd2/Ttk/Plk1/Gadd45b/Dbf4/Cdc20/Mcm3/Bub1
rno04146	Peroxisome	13/1059	87/8868	0.234983	0.55414	0.407944	Nos2/Sod2/Ephx2/Abcd3/Idh1/Acsl6/Ddo/Abcd2/Dao/Hmgcll1/Pex5l/Baat/Far2	13	http://www.kegg.jp/kegg-bin/show_pathway?rno04146/Nos2/Sod2/Ephx2/Abcd3/Idh1/Acsl6/Ddo/Abcd2/Dao/Hmgcll1/Pex5l/Baat/Far2
rno04260	Cardiac muscle contraction	13/1059	88/8868	0.247856	0.580166	0.427104	Atp1a2/Myh6/Cacnb4/Trdn/Atp1b2/Cacng6/Tnni3/Atp2a3/Atp1b1/Cacna1f/Myh7/Cacna1s/Cox6a2	13	http://www.kegg.jp/kegg-bin/show_pathway?rno04260/Atp1a2/Myh6/Cacnb4/Trdn/Atp1b2/Cacng6/Tnni3/Atp2a3/Atp1b1/Cacna1f/Myh7/Cacna1s/Cox6a2
rno04072	Phospholipase D signaling pathway	21/1059	150/8868	0.249924	0.580706	0.427501	Shc3/Egf/F2r/Pik3r3/Avpr1a/Cxcr2/Fcer1g/Adcy9/Sphk1/Dgkb/Pik3r5/Adcy8/Agtr1a/Pla2g4d/Cyth4/Adcy7/Syk/Dgki/Adcy1/Fcer1a/Lpar4	21	http://www.kegg.jp/kegg-bin/show_pathway?rno04072/Shc3/Egf/F2r/Pik3r3/Avpr1a/Cxcr2/Fcer1g/Adcy9/Sphk1/Dgkb/Pik3r5/Adcy8/Agtr1a/Pla2g4d/Cyth4/Adcy7/Syk/Dgki/Adcy1/Fcer1a/Lpar4
rno05160	Hepatitis C	22/1059	158/8868	0.251763	0.580709	0.427504	Cxcl10/Socs3/Rsad2/Egf/Pik3r3/Nfkbia/Cldn18/Ikbke/Ifit1/Ldlr/Mx1/Tnf/Ifit1bl/Bid/Cldn1/Cldn11/Faslg/Cldn4/Stat1/Cldn2/Irf7/Ifng	22	http://www.kegg.jp/kegg-bin/show_pathway?rno05160/Cxcl10/Socs3/Rsad2/Egf/Pik3r3/Nfkbia/Cldn18/Ikbke/Ifit1/Ldlr/Mx1/Tnf/Ifit1bl/Bid/Cldn1/Cldn11/Faslg/Cldn4/Stat1/Cldn2/Irf7/Ifng
rno00250	Alanine, aspartate and glutamate metabolism	6/1059	36/8868	0.254995	0.583901	0.429854	Ass1/Ddo/Gfpt1/Nat8l/Folh1/Gad2	6	http://www.kegg.jp/kegg-bin/show_pathway?rno00250/Ass1/Ddo/Gfpt1/Nat8l/Folh1/Gad2
rno04014	Ras signaling pathway	31/1059	231/8868	0.269296	0.609869	0.448971	Bdnf/Met/Rac2/Shc3/Ets2/Egf/Calml3/Ntrk2/Pik3r3/Zap70/Lat/Igf2/Ksr2/Fgf23/Pak3/Fgf5/Gnb3/Pla2g3/Plce1/Rasal3/Grin2a/Rel/Faslg/Pla2g4d/Flt3/Ngfr/Pak7/Rasgrp1/Fgf18/Pla2g2f/Pgf	31	http://www.kegg.jp/kegg-bin/show_pathway?rno04014/Bdnf/Met/Rac2/Shc3/Ets2/Egf/Calml3/Ntrk2/Pik3r3/Zap70/Lat/Igf2/Ksr2/Fgf23/Pak3/Fgf5/Gnb3/Pla2g3/Plce1/Rasal3/Grin2a/Rel/Faslg/Pla2g4d/Flt3/Ngfr/Pak7/Rasgrp1/Fgf18/Pla2g2f/Pgf
rno00590	Arachidonic acid metabolism	12/1059	82/8868	0.270195	0.609869	0.448971	Gpx2/Ggt1/Ephx2/Alox15b/Alox15/Alox12/Pla2g3/Pla2g4d/Pla2g2f/Ptgds/Ltc4s/Cyp2c22	12	http://www.kegg.jp/kegg-bin/show_pathway?rno00590/Gpx2/Ggt1/Ephx2/Alox15b/Alox15/Alox12/Pla2g3/Pla2g4d/Pla2g2f/Ptgds/Ltc4s/Cyp2c22
rno00010	Glycolysis / Gluconeogenesis	10/1059	68/8868	0.290477	0.646413	0.475873	Hk3/Pgk1/Ldha/Eno1/Tpi1/Aldh3a1/Gapdh/Hk2/Eno4/Fbp1	10	http://www.kegg.jp/kegg-bin/show_pathway?rno00010/Hk3/Pgk1/Ldha/Eno1/Tpi1/Aldh3a1/Gapdh/Hk2/Eno4/Fbp1
rno05221	Acute myeloid leukemia	10/1059	68/8868	0.290477	0.646413	0.475873	Cd14/Csf2/Bcl2a1/Pik3r3/Spi1/Ccna2/Fcgr1a/Runx1t1/Flt3/Tcf7	10	http://www.kegg.jp/kegg-bin/show_pathway?rno05221/Cd14/Csf2/Bcl2a1/Pik3r3/Spi1/Ccna2/Fcgr1a/Runx1t1/Flt3/Tcf7
rno04730	Long-term depression	9/1059	61/8868	0.301743	0.666789	0.490874	Lyn/Gria2/Gucy1a1/Gnao1/Cacna1a/Pla2g4d/Gnaz/Ryr1/Gria1	9	http://www.kegg.jp/kegg-bin/show_pathway?rno04730/Lyn/Gria2/Gucy1a1/Gnao1/Cacna1a/Pla2g4d/Gnaz/Ryr1/Gria1
rno04973	Carbohydrate digestion and absorption	7/1059	46/8868	0.307177	0.674084	0.496244	Hk3/Atp1a2/Pik3r3/Atp1b2/Hk2/Atp1b1/Mgam	7	http://www.kegg.jp/kegg-bin/show_pathway?rno04973/Hk3/Atp1a2/Pik3r3/Atp1b2/Hk2/Atp1b1/Mgam
rno04721	Synaptic vesicle cycle	11/1059	78/8868	0.325777	0.709969	0.522662	Cacna1b/Rims1/Snap25/Slc6a1/Slc6a12/Cacna1a/Slc6a13/Slc32a1/Slc1a7/LOC103690878/Slc6a2	11	http://www.kegg.jp/kegg-bin/show_pathway?rno04721/Cacna1b/Rims1/Snap25/Slc6a1/Slc6a12/Cacna1a/Slc6a13/Slc32a1/Slc1a7/LOC103690878/Slc6a2
rno00052	Galactose metabolism	5/1059	32/8868	0.333645	0.712618	0.524612	Hk3/Gale/Hk2/Mgam/Akr1b7	5	http://www.kegg.jp/kegg-bin/show_pathway?rno00052/Hk3/Gale/Hk2/Mgam/Akr1b7
rno00500	Starch and sucrose metabolism	5/1059	32/8868	0.333645	0.712618	0.524612	Hk3/Hk2/Gys2/Mgam/Pygm	5	http://www.kegg.jp/kegg-bin/show_pathway?rno00500/Hk3/Hk2/Gys2/Mgam/Pygm
rno04068	FoxO signaling pathway	18/1059	134/8868	0.333758	0.712618	0.524612	Il6/Sod2/Egf/Pik3r3/Sgk1/Il7r/Ccnb2/S1pr4/Ccnb1/Plk3/Prkaa2/Ccnd2/Plk1/Gadd45b/Faslg/Bcl6/Irs3/Sgk2	18	http://www.kegg.jp/kegg-bin/show_pathway?rno04068/Il6/Sod2/Egf/Pik3r3/Sgk1/Il7r/Ccnb2/S1pr4/Ccnb1/Plk3/Prkaa2/Ccnd2/Plk1/Gadd45b/Faslg/Bcl6/Irs3/Sgk2
rno00920	Sulfur metabolism	2/1059	10/8868	0.339481	0.719973	0.530027	Ethe1/LOC103689947	2	http://www.kegg.jp/kegg-bin/show_pathway?rno00920/Ethe1/LOC103689947
rno00591	Linoleic acid metabolism	6/1059	40/8868	0.341978	0.720434	0.530366	Cyp3a18/Alox15/Pla2g3/Pla2g4d/Pla2g2f/Cyp2c22	6	http://www.kegg.jp/kegg-bin/show_pathway?rno00591/Cyp3a18/Alox15/Pla2g3/Pla2g4d/Pla2g2f/Cyp2c22
rno04723	Retrograde endocannabinoid signaling	20/1059	151/8868	0.345289	0.722592	0.531955	Cacna1b/Gria2/Rims1/Adcy9/Gnao1/Gabrb3/Gnb3/Adcy8/Cacna1a/Gabra3/Adcy7/Gabrb2/Slc32a1/Cacna1f/Gabre/Gabra1/Adcy1/Cacna1s/Gria1/Gabrr2	20	http://www.kegg.jp/kegg-bin/show_pathway?rno04723/Cacna1b/Gria2/Rims1/Adcy9/Gnao1/Gabrb3/Gnb3/Adcy8/Cacna1a/Gabra3/Adcy7/Gabrb2/Slc32a1/Cacna1f/Gabre/Gabra1/Adcy1/Cacna1s/Gria1/Gabrr2
rno04923	Regulation of lipolysis in adipocytes	8/1059	56/8868	0.35136	0.730459	0.537746	Adora1/Pik3r3/Adcy9/Adcy8/Adcy7/Adcy1/Tshb/Irs3	8	http://www.kegg.jp/kegg-bin/show_pathway?rno04923/Adora1/Pik3r3/Adcy9/Adcy8/Adcy7/Adcy1/Tshb/Irs3
rno04213	Longevity regulating pathway - multiple species	9/1059	64/8868	0.354025	0.731189	0.538284	Sod2/Pik3r3/Adcy9/Adcy8/Prkaa2/Adcy7/Adcy1/Foxa2/Irs3	9	http://www.kegg.jp/kegg-bin/show_pathway?rno04213/Sod2/Pik3r3/Adcy9/Adcy8/Prkaa2/Adcy7/Adcy1/Foxa2/Irs3
rno04926	Relaxin signaling pathway	17/1059	128/8868	0.358189	0.734984	0.541078	Nos2/Mmp9/Mmp13/Shc3/Pik3r3/Nfkbia/Col4a6/Adcy9/Gnao1/Gnb3/Adcy8/Rxfp1/Adcy7/Adcy1/Creb5/Col1a1/Col1a2	17	http://www.kegg.jp/kegg-bin/show_pathway?rno04926/Nos2/Mmp9/Mmp13/Shc3/Pik3r3/Nfkbia/Col4a6/Adcy9/Gnao1/Gnb3/Adcy8/Rxfp1/Adcy7/Adcy1/Creb5/Col1a1/Col1a2
rno04216	Ferroptosis	6/1059	41/8868	0.364289	0.741458	0.545843	Hmox1/Slc7a11/Sat1/Alox15/Acsl6/Tfrc	6	http://www.kegg.jp/kegg-bin/show_pathway?rno04216/Hmox1/Slc7a11/Sat1/Alox15/Acsl6/Tfrc
rno00061	Fatty acid biosynthesis	3/1059	18/8868	0.366036	0.741458	0.545843	Acacb/Acsl6/Acsbg2	3	http://www.kegg.jp/kegg-bin/show_pathway?rno00061/Acacb/Acsl6/Acsbg2
rno04725	Cholinergic synapse	15/1059	113/8868	0.372043	0.748825	0.551267	Cacna1b/Pik3r3/Adcy9/Pik3r5/Gnao1/Chrna6/Kcnq4/Gnb3/Adcy8/Cacna1a/Adcy7/Cacna1f/Adcy1/Cacna1s/Creb5	15	http://www.kegg.jp/kegg-bin/show_pathway?rno04725/Cacna1b/Pik3r3/Adcy9/Pik3r5/Gnao1/Chrna6/Kcnq4/Gnb3/Adcy8/Cacna1a/Adcy7/Cacna1f/Adcy1/Cacna1s/Creb5
rno04371	Apelin signaling pathway	18/1059	138/8868	0.382108	0.7602	0.559641	Nos2/Calml3/Serpine1/Adcy9/Sphk1/Plat/Pik3r5/Gnb3/Adcy8/Prkaa2/Ryr3/Agtr1a/Adcy7/Apln/Ryr1/Adcy1/Ppargc1a/Mef2b	18	http://www.kegg.jp/kegg-bin/show_pathway?rno04371/Nos2/Calml3/Serpine1/Adcy9/Sphk1/Plat/Pik3r5/Gnb3/Adcy8/Prkaa2/Ryr3/Agtr1a/Adcy7/Apln/Ryr1/Adcy1/Ppargc1a/Mef2b
rno04215	Apoptosis - multiple species	5/1059	34/8868	0.383414	0.7602	0.559641	Birc3/Pmaip1/Bid/Birc5/Ngfr	5	http://www.kegg.jp/kegg-bin/show_pathway?rno04215/Birc3/Pmaip1/Bid/Birc5/Ngfr
rno00130	Ubiquinone and other terpenoid-quinone biosynthesis	2/1059	11/8868	0.384912	0.7602	0.559641	Tat/Nqo1	2	http://www.kegg.jp/kegg-bin/show_pathway?rno00130/Tat/Nqo1
rno04913	Ovarian steroidogenesis	8/1059	58/8868	0.389274	0.763199	0.561849	Cyp11a1/Adcy9/Ldlr/Adcy8/Pla2g4d/Adcy7/Adcy1/Cyp1a1	8	http://www.kegg.jp/kegg-bin/show_pathway?rno04913/Cyp11a1/Adcy9/Ldlr/Adcy8/Pla2g4d/Adcy7/Adcy1/Cyp1a1
rno04921	Oxytocin signaling pathway	20/1059	155/8868	0.39126	0.763199	0.561849	Cd38/Trpm2/Cacnb4/Calml3/Gucy1a1/Adcy9/Pik3r5/Gnao1/Cacng6/Ppp1r12b/Adcy8/Prkaa2/Ppp1r12a/Ryr3/Pla2g4d/Adcy7/Cacna1f/Ryr1/Adcy1/Cacna1s	20	http://www.kegg.jp/kegg-bin/show_pathway?rno04921/Cd38/Trpm2/Cacnb4/Calml3/Gucy1a1/Adcy9/Pik3r5/Gnao1/Cacng6/Ppp1r12b/Adcy8/Prkaa2/Ppp1r12a/Ryr3/Pla2g4d/Adcy7/Cacna1f/Ryr1/Adcy1/Cacna1s
rno04910	Insulin signaling pathway	18/1059	139/8868	0.394364	0.764534	0.562831	Hk3/Socs3/Shc3/Acacb/Calml3/Pik3r3/Sh2b2/Ppp1r3b/Ptpn1/Phkg1/Hk2/Prkaa2/Gys2/Ppp1r3a/Fbp1/Pygm/Ppargc1a/Irs3	18	http://www.kegg.jp/kegg-bin/show_pathway?rno04910/Hk3/Socs3/Shc3/Acacb/Calml3/Pik3r3/Sh2b2/Ppp1r3b/Ptpn1/Phkg1/Hk2/Prkaa2/Gys2/Ppp1r3a/Fbp1/Pygm/Ppargc1a/Irs3
rno01524	Platinum drug resistance	11/1059	83/8868	0.404889	0.767681	0.565148	Birc3/Gstm2/Pmaip1/Top2a/Pik3r3/Gsta2/Gsta4/Bid/Birc5/Faslg/Gstm1	11	http://www.kegg.jp/kegg-bin/show_pathway?rno01524/Birc3/Gstm2/Pmaip1/Top2a/Pik3r3/Gsta2/Gsta4/Bid/Birc5/Faslg/Gstm1
rno04950	Maturity onset diabetes of the young	4/1059	27/8868	0.405912	0.767681	0.565148	Bhlha15/Iapp/Foxa3/Foxa2	4	http://www.kegg.jp/kegg-bin/show_pathway?rno04950/Bhlha15/Iapp/Foxa3/Foxa2
rno04720	Long-term potentiation	9/1059	67/8868	0.407348	0.767681	0.565148	Rps6ka2/Gria2/Calml3/Adcy8/Grin2a/Grin2c/Adcy1/Gria1/Grin2d	9	http://www.kegg.jp/kegg-bin/show_pathway?rno04720/Rps6ka2/Gria2/Calml3/Adcy8/Grin2a/Grin2c/Adcy1/Gria1/Grin2d
rno04961	Endocrine and other factor-regulated calcium reabsorption	8/1059	59/8868	0.408298	0.767681	0.565148	Atp1a2/Atp1b2/Adcy9/Esr1/Kl/Atp2b4/Atp1b1/Vdr	8	http://www.kegg.jp/kegg-bin/show_pathway?rno04961/Atp1a2/Atp1b2/Adcy9/Esr1/Kl/Atp2b4/Atp1b1/Vdr
rno00514	Other types of O-glycan biosynthesis	6/1059	43/8868	0.409039	0.767681	0.565148	St6gal2/Galnt3/C1galt1/Galnt17/Galnt15/Gxylt2	6	http://www.kegg.jp/kegg-bin/show_pathway?rno00514/St6gal2/Galnt3/C1galt1/Galnt17/Galnt15/Gxylt2
rno04919	Thyroid hormone signaling pathway	16/1059	124/8868	0.410564	0.767681	0.565148	Atp1a2/Slc2a1/Rcan2/Myh6/Pik3r3/Atp1b2/Thra/Esr1/Rxrg/Plce1/Atp2a3/Itgb3/Atp1b1/Stat1/Myh7/Thrb	16	http://www.kegg.jp/kegg-bin/show_pathway?rno04919/Atp1a2/Slc2a1/Rcan2/Myh6/Pik3r3/Atp1b2/Thra/Esr1/Rxrg/Plce1/Atp2a3/Itgb3/Atp1b1/Stat1/Myh7/Thrb
rno00072	Synthesis and degradation of ketone bodies	2/1059	12/8868	0.428921	0.792866	0.583689	Hmgcs1/Hmgcll1	2	http://www.kegg.jp/kegg-bin/show_pathway?rno00072/Hmgcs1/Hmgcll1
rno04340	Hedgehog signaling pathway	7/1059	52/8868	0.429386	0.792866	0.583689	Scube2/Ihh/Gli1/Cdon/Ccnd2/Gli2/Hhip	7	http://www.kegg.jp/kegg-bin/show_pathway?rno04340/Scube2/Ihh/Gli1/Cdon/Ccnd2/Gli2/Hhip
rno00100	Steroid biosynthesis	3/1059	20/8868	0.43369	0.792866	0.583689	Cyp51/Soat1/Msmo1	3	http://www.kegg.jp/kegg-bin/show_pathway?rno00100/Cyp51/Soat1/Msmo1
rno00650	Butanoate metabolism	4/1059	28/8868	0.434069	0.792866	0.583689	Hmgcs1/Gad2/Acsm5/Hmgcll1	4	http://www.kegg.jp/kegg-bin/show_pathway?rno00650/Hmgcs1/Gad2/Acsm5/Hmgcll1
rno05100	Bacterial invasion of epithelial cells	10/1059	77/8868	0.439849	0.798806	0.588062	Met/Shc3/Pik3r3/Arpc1b/Arhgef26/Hcls1/Ctnna2/Septin1/Actr3b/Fn1	10	http://www.kegg.jp/kegg-bin/show_pathway?rno05100/Met/Shc3/Pik3r3/Arpc1b/Arhgef26/Hcls1/Ctnna2/Septin1/Actr3b/Fn1
rno04210	Apoptosis	17/1059	136/8868	0.459454	0.829642	0.610762	Birc3/Ctsz/Ctsw/Bcl2a1/Pmaip1/Pik3r3/Tuba1c/Nfkbia/Prf1/Csf2rb/Ctss/Tnf/Bid/Birc5/Lmnb1/Gadd45b/Faslg	17	http://www.kegg.jp/kegg-bin/show_pathway?rno04210/Birc3/Ctsz/Ctsw/Bcl2a1/Pmaip1/Pik3r3/Tuba1c/Nfkbia/Prf1/Csf2rb/Ctss/Tnf/Bid/Birc5/Lmnb1/Gadd45b/Faslg
rno05217	Basal cell carcinoma	8/1059	62/8868	0.465117	0.835097	0.614778	Gli1/Gadd45b/Wnt5a/Gli2/Wnt16/Fzd3/Hhip/Tcf7	8	http://www.kegg.jp/kegg-bin/show_pathway?rno05217/Gli1/Gadd45b/Wnt5a/Gli2/Wnt16/Fzd3/Hhip/Tcf7
rno04540	Gap junction	11/1059	87/8868	0.468742	0.83685	0.616069	Egf/Tuba1c/Gucy1a1/Adcy9/Cdk1/Adcy8/Drd1/Tubb3/Adcy7/Tubb4a/Adcy1	11	http://www.kegg.jp/kegg-bin/show_pathway?rno04540/Egf/Tuba1c/Gucy1a1/Adcy9/Cdk1/Adcy8/Drd1/Tubb3/Adcy7/Tubb4a/Adcy1
rno00410	beta-Alanine metabolism	4/1059	30/8868	0.48912	0.855509	0.629805	Aldh3a1/Carns1/Aldh6a1/Gad2	4	http://www.kegg.jp/kegg-bin/show_pathway?rno00410/Aldh3a1/Carns1/Aldh6a1/Gad2
rno00790	Folate biosynthesis	4/1059	30/8868	0.48912	0.855509	0.629805	Gch1/Ggh/Alpg/Akr1b7	4	http://www.kegg.jp/kegg-bin/show_pathway?rno00790/Gch1/Ggh/Alpg/Akr1b7
rno04710	Circadian rhythm	4/1059	30/8868	0.48912	0.855509	0.629805	Bhlhe40/Nr1d1/Per3/Prkaa2	4	http://www.kegg.jp/kegg-bin/show_pathway?rno04710/Bhlhe40/Nr1d1/Per3/Prkaa2
rno00240	Pyrimidine metabolism	7/1059	55/8868	0.490022	0.855509	0.629805	Rrm2/Entpd8/Tk1/Upp1/Nt5c1a/Cda/Nt5c1b	7	http://www.kegg.jp/kegg-bin/show_pathway?rno00240/Rrm2/Entpd8/Tk1/Upp1/Nt5c1a/Cda/Nt5c1b
rno04929	GnRH secretion	8/1059	64/8868	0.50238	0.870847	0.641097	Pik3r3/Cacna1i/Hcn1/Cacna1f/Kiss1r/Cacna1s/Trpc4/Kcnn4	8	http://www.kegg.jp/kegg-bin/show_pathway?rno04929/Pik3r3/Cacna1i/Hcn1/Cacna1f/Kiss1r/Cacna1s/Trpc4/Kcnn4
rno00260	Glycine, serine and threonine metabolism	5/1059	39/8868	0.505487	0.870847	0.641097	Gldc/Maob/Alas2/Psat1/Dao	5	http://www.kegg.jp/kegg-bin/show_pathway?rno00260/Gldc/Maob/Alas2/Psat1/Dao
rno05231	Choline metabolism in cancer	12/1059	98/8868	0.509686	0.870847	0.641097	Rac2/Slc44a4/Egf/Pik3r3/Dgkb/Wasf3/Was/Slc44a5/Slc22a2/Pla2g4d/Dgki/Slc22a3	12	http://www.kegg.jp/kegg-bin/show_pathway?rno05231/Rac2/Slc44a4/Egf/Pik3r3/Dgkb/Wasf3/Was/Slc44a5/Slc22a2/Pla2g4d/Dgki/Slc22a3
rno00280	Valine, leucine and isoleucine degradation	7/1059	56/8868	0.509831	0.870847	0.641097	Aox4/Aox1/Acadsb/Aldh6a1/Aox2/Hmgcs1/Hmgcll1	7	http://www.kegg.jp/kegg-bin/show_pathway?rno00280/Aox4/Aox1/Acadsb/Aldh6a1/Aox2/Hmgcs1/Hmgcll1
rno00982	Drug metabolism - cytochrome P450	9/1059	73/8868	0.513142	0.871775	0.64178	Gstm2/Aox4/Aldh3a1/Gsta2/Aox1/Gsta4/Aox2/Gstm1/Maob	9	http://www.kegg.jp/kegg-bin/show_pathway?rno00982/Gstm2/Aox4/Aldh3a1/Gsta2/Aox1/Gsta4/Aox2/Gstm1/Maob
rno04211	Longevity regulating pathway	11/1059	90/8868	0.515892	0.871775	0.64178	Sod2/Pik3r3/Adcy9/Kl/Adcy8/Prkaa2/Adcy7/Adcy1/Creb5/Ppargc1a/Irs3	11	http://www.kegg.jp/kegg-bin/show_pathway?rno04211/Sod2/Pik3r3/Adcy9/Kl/Adcy8/Prkaa2/Adcy7/Adcy1/Creb5/Ppargc1a/Irs3
rno04152	AMPK signaling pathway	15/1059	124/8868	0.520434	0.874772	0.643986	Acacb/Pik3r3/Hmgcr/Ccna2/Prkaa2/Gys2/Lepr/Adra1a/Fbp1/Scd/Pfkfb3/LOC681458/Creb5/Ppargc1a/Irs3	15	http://www.kegg.jp/kegg-bin/show_pathway?rno04152/Acacb/Pik3r3/Hmgcr/Ccna2/Prkaa2/Gys2/Lepr/Adra1a/Fbp1/Scd/Pfkfb3/LOC681458/Creb5/Ppargc1a/Irs3
rno04935	Growth hormone synthesis, secretion and action	14/1059	116/8868	0.526233	0.87984	0.647717	Socs3/Igfbp3/Shc3/Pik3r3/Adcy9/Adcy8/Adcy7/Sstr3/Cacna1f/Stat1/Adcy1/Cacna1s/Creb5/Irs3	14	http://www.kegg.jp/kegg-bin/show_pathway?rno04935/Socs3/Igfbp3/Shc3/Pik3r3/Adcy9/Adcy8/Adcy7/Sstr3/Cacna1f/Stat1/Adcy1/Cacna1s/Creb5/Irs3
rno00230	Purine metabolism	16/1059	134/8868	0.540551	0.899022	0.661838	Rrm2/Pde3a/Gucy1a1/Adcy9/Pde5a/Adcy8/Entpd8/Pde4b/Adcy7/Pde1a/Adcy1/Nt5c1a/Pde6h/Nt5c1b/Gucy2f/Pde1b	16	http://www.kegg.jp/kegg-bin/show_pathway?rno00230/Rrm2/Pde3a/Gucy1a1/Adcy9/Pde5a/Adcy8/Entpd8/Pde4b/Adcy7/Pde1a/Adcy1/Nt5c1a/Pde6h/Nt5c1b/Gucy2f/Pde1b
rno05222	Small cell lung cancer	11/1059	92/8868	0.546636	0.900177	0.662689	Nos2/Birc3/Lamc3/Pik3r3/Nfkbia/Col4a6/Lama1/Rxrg/Gadd45b/Fn1/Lamc2	11	http://www.kegg.jp/kegg-bin/show_pathway?rno05222/Nos2/Birc3/Lamc3/Pik3r3/Nfkbia/Col4a6/Lama1/Rxrg/Gadd45b/Fn1/Lamc2
rno04917	Prolactin signaling pathway	9/1059	75/8868	0.547202	0.900177	0.662689	Socs3/Shc3/Irf1/Tnfsf11/Pik3r3/Prlr/Esr1/Ccnd2/Stat1	9	http://www.kegg.jp/kegg-bin/show_pathway?rno04917/Socs3/Shc3/Irf1/Tnfsf11/Pik3r3/Prlr/Esr1/Ccnd2/Stat1
rno00604	Glycosphingolipid biosynthesis - ganglio series	2/1059	15/8868	0.549792	0.900177	0.662689	B4galnt1/St8sia1	2	http://www.kegg.jp/kegg-bin/show_pathway?rno00604/B4galnt1/St8sia1
rno00534	Glycosaminoglycan biosynthesis - heparan sulfate / heparin	3/1059	24/8868	0.55931	0.906369	0.667247	Hs3st1/Hs6st1/Ndst3	3	http://www.kegg.jp/kegg-bin/show_pathway?rno00534/Hs3st1/Hs6st1/Ndst3
rno00592	alpha-Linolenic acid metabolism	3/1059	24/8868	0.55931	0.906369	0.667247	Pla2g3/Pla2g4d/Pla2g2f	3	http://www.kegg.jp/kegg-bin/show_pathway?rno00592/Pla2g3/Pla2g4d/Pla2g2f
rno05203	Viral carcinogenesis	26/1059	221/8868	0.564546	0.910186	0.670057	C3/Lyn/Ccr8/Ccr4/Pmaip1/Pik3r3/Nfkbia/RT1-CE14/RT1-M2/Cdk1/Ccr5/Ccna2/RT1-N3/Ccnd2/RT1-N2/Hdac11/Rel/Syk/RT1-S3/Cdc20/Creb5/RT1-CE15/Irf7/Gsn/RT1-A2/RT1-CE16	26	http://www.kegg.jp/kegg-bin/show_pathway?rno05203/C3/Lyn/Ccr8/Ccr4/Pmaip1/Pik3r3/Nfkbia/RT1-CE14/RT1-M2/Cdk1/Ccr5/Ccna2/RT1-N3/Ccnd2/RT1-N2/Hdac11/Rel/Syk/RT1-S3/Cdc20/Creb5/RT1-CE15/Irf7/Gsn/RT1-A2/RT1-CE16
rno04722	Neurotrophin signaling pathway	14/1059	120/8868	0.57984	0.919374	0.676821	Bdnf/Rps6ka2/Shc3/Calml3/Ntrk2/Pik3r3/Nfkbie/Nfkbia/Sh2b2/Nfkbib/Faslg/Ngfr/Ntrk3/Tp73	14	http://www.kegg.jp/kegg-bin/show_pathway?rno04722/Bdnf/Rps6ka2/Shc3/Calml3/Ntrk2/Pik3r3/Nfkbie/Nfkbia/Sh2b2/Nfkbib/Faslg/Ngfr/Ntrk3/Tp73
rno00600	Sphingolipid metabolism	6/1059	51/8868	0.580241	0.919374	0.676821	Cers4/Sphk1/Acer2/Neu3/Ugcg/Sptlc3	6	http://www.kegg.jp/kegg-bin/show_pathway?rno00600/Cers4/Sphk1/Acer2/Neu3/Ugcg/Sptlc3
rno03460	Fanconi anemia pathway	6/1059	51/8868	0.580241	0.919374	0.676821	Ube2t/Eme1/Rad51/Fanci/Fancd2/Brip1	6	http://www.kegg.jp/kegg-bin/show_pathway?rno03460/Ube2t/Eme1/Rad51/Fanci/Fancd2/Brip1
rno00603	Glycosphingolipid biosynthesis - globo and isoglobo series	2/1059	16/8868	0.585884	0.919374	0.676821	St8sia1/Fut2	2	http://www.kegg.jp/kegg-bin/show_pathway?rno00603/St8sia1/Fut2
rno00830	Retinol metabolism	10/1059	86/8868	0.585994	0.919374	0.676821	Aldh1a3/Aox4/Cyp3a18/Aox1/Aldh1a7/Aox2/Sdr16c5/Cyp26b1/Cyp1a1/Cyp2c22	10	http://www.kegg.jp/kegg-bin/show_pathway?rno00830/Aldh1a3/Aox4/Cyp3a18/Aox1/Aldh1a7/Aox2/Sdr16c5/Cyp26b1/Cyp1a1/Cyp2c22
rno00900	Terpenoid backbone biosynthesis	3/1059	25/8868	0.587996	0.919374	0.676821	Hmgcr/Idi1/Hmgcs1	3	http://www.kegg.jp/kegg-bin/show_pathway?rno00900/Hmgcr/Idi1/Hmgcs1
rno01040	Biosynthesis of unsaturated fatty acids	4/1059	34/8868	0.591618	0.919374	0.676821	Scd/LOC681458/Hacd4/Baat	4	http://www.kegg.jp/kegg-bin/show_pathway?rno01040/Scd/LOC681458/Hacd4/Baat
rno04922	Glucagon signaling pathway	12/1059	104/8868	0.596369	0.919374	0.676821	Slc2a1/Ldha/Acacb/Calml3/Sik1/Phkg1/Prkaa2/Gys2/Fbp1/Creb5/Pygm/Ppargc1a	12	http://www.kegg.jp/kegg-bin/show_pathway?rno04922/Slc2a1/Ldha/Acacb/Calml3/Sik1/Phkg1/Prkaa2/Gys2/Fbp1/Creb5/Pygm/Ppargc1a
rno01230	Biosynthesis of amino acids	9/1059	78/8868	0.596429	0.919374	0.676821	Ass1/Pgk1/Eno1/Tpi1/Gapdh/Idh1/Eno4/Mat1a/Psat1	9	http://www.kegg.jp/kegg-bin/show_pathway?rno01230/Ass1/Pgk1/Eno1/Tpi1/Gapdh/Idh1/Eno4/Mat1a/Psat1
rno04622	RIG-I-like receptor signaling pathway	7/1059	61/8868	0.604111	0.924773	0.680796	Cxcl10/Nfkbia/Nfkbib/Ikbke/Tnf/Il12b/Irf7	7	http://www.kegg.jp/kegg-bin/show_pathway?rno04622/Cxcl10/Nfkbia/Nfkbib/Ikbke/Tnf/Il12b/Irf7
rno00983	Drug metabolism - other enzymes	11/1059	96/8868	0.605785	0.924773	0.680796	Ces1c/Gstm2/LOC291863/Rrm2/Ces2h/Gsta2/Gsta4/Tk1/Upp1/Gstm1/Cda	11	http://www.kegg.jp/kegg-bin/show_pathway?rno00983/Ces1c/Gstm2/LOC291863/Rrm2/Ces2h/Gsta2/Gsta4/Tk1/Upp1/Gstm1/Cda
rno04744	Phototransduction	3/1059	26/8868	0.615453	0.935015	0.688336	Calml3/Cnga1/Gucy2f	3	http://www.kegg.jp/kegg-bin/show_pathway?rno04744/Calml3/Cnga1/Gucy2f
rno04217	Necroptosis	18/1059	158/8868	0.62218	0.936233	0.689232	Il1a/Birc3/Tnfaip3/Zbp1/Il1b/Casp1/Ifngr1/Alox15/Tnf/Bid/Faslg/Pla2g4d/Pycard/Stat1/Ripk3/Pygm/Nlrp3/Ifng	18	http://www.kegg.jp/kegg-bin/show_pathway?rno04217/Il1a/Birc3/Tnfaip3/Zbp1/Il1b/Casp1/Ifngr1/Alox15/Tnf/Bid/Faslg/Pla2g4d/Pycard/Stat1/Ripk3/Pygm/Nlrp3/Ifng
rno04934	Cushing syndrome	18/1059	158/8868	0.62218	0.936233	0.689232	Cyp11a1/Adcy9/Cacna1i/Ldlr/Adcy8/Cyp21a1/Kcnk2/Agtr1a/Wnt5a/Adcy7/Wnt16/Cacna1f/Fzd3/Adcy1/Cacna1s/Tcf7/Creb5/Kcnk3	18	http://www.kegg.jp/kegg-bin/show_pathway?rno04934/Cyp11a1/Adcy9/Cacna1i/Ldlr/Adcy8/Cyp21a1/Kcnk2/Agtr1a/Wnt5a/Adcy7/Wnt16/Cacna1f/Fzd3/Adcy1/Cacna1s/Tcf7/Creb5/Kcnk3
rno04218	Cellular senescence	21/1059	185/8868	0.633134	0.944382	0.695231	Il1a/Il6/Igfbp3/Calml3/Pik3r3/RT1-CE14/Serpine1/RT1-M2/Ccnb2/Cdk1/Ccnb1/Ccna2/RT1-N3/Ccnd2/RT1-N2/Gadd45b/Mybl2/RT1-S3/RT1-CE15/RT1-A2/RT1-CE16	21	http://www.kegg.jp/kegg-bin/show_pathway?rno04218/Il1a/Il6/Igfbp3/Calml3/Pik3r3/RT1-CE14/Serpine1/RT1-M2/Ccnb2/Cdk1/Ccnb1/Ccna2/RT1-N3/Ccnd2/RT1-N2/Gadd45b/Mybl2/RT1-S3/RT1-CE15/RT1-A2/RT1-CE16
rno05034	Alcoholism	20/1059	177/8868	0.639973	0.944382	0.695231	Bdnf/Shc3/Calml3/Ntrk2/Slc29a1/H3c1/Gnao1/Adora2a/Gnb3/Drd1/Hdac11/Grin2a/Ppp1r1b/Grin2c/Maob/Grin3b/Creb5/Ddc/Grin2d/Grin3a	20	http://www.kegg.jp/kegg-bin/show_pathway?rno05034/Bdnf/Shc3/Calml3/Ntrk2/Slc29a1/H3c1/Gnao1/Adora2a/Gnb3/Drd1/Hdac11/Grin2a/Ppp1r1b/Grin2c/Maob/Grin3b/Creb5/Ddc/Grin2d/Grin3a
rno04520	Adherens junction	8/1059	72/8868	0.640844	0.944382	0.695231	Met/Rac2/Wasf3/Ptpn1/Was/Ctnna2/Ptpn6/Tcf7	8	http://www.kegg.jp/kegg-bin/show_pathway?rno04520/Met/Rac2/Wasf3/Ptpn1/Was/Ctnna2/Ptpn6/Tcf7
rno05226	Gastric cancer	17/1059	151/8868	0.640862	0.944382	0.695231	Met/Shc3/Egf/Pik3r3/Cdh17/Fgf23/Fgf5/Rxrg/Gadd45b/Wnt5a/Ctnna2/Wnt16/Fzd3/Fgf18/Abcb1b/Tcf7/Abcb1a	17	http://www.kegg.jp/kegg-bin/show_pathway?rno05226/Met/Shc3/Egf/Pik3r3/Cdh17/Fgf23/Fgf5/Rxrg/Gadd45b/Wnt5a/Ctnna2/Wnt16/Fzd3/Fgf18/Abcb1b/Tcf7/Abcb1a
rno04916	Melanogenesis	11/1059	99/8868	0.647613	0.944382	0.695231	Dct/Calml3/Adcy9/Gnao1/Adcy8/Wnt5a/Adcy7/Wnt16/Fzd3/Adcy1/Tcf7	11	http://www.kegg.jp/kegg-bin/show_pathway?rno04916/Dct/Calml3/Adcy9/Gnao1/Adcy8/Wnt5a/Adcy7/Wnt16/Fzd3/Adcy1/Tcf7
rno05215	Prostate cancer	11/1059	99/8868	0.647613	0.944382	0.695231	Mmp9/Il1r2/Plau/Mmp3/Egf/Pik3r3/Nfkbia/Ar/Plat/Tcf7/Creb5	11	http://www.kegg.jp/kegg-bin/show_pathway?rno05215/Mmp9/Il1r2/Plau/Mmp3/Egf/Pik3r3/Nfkbia/Ar/Plat/Tcf7/Creb5
rno00670	One carbon pool by folate	2/1059	18/8868	0.651504	0.944382	0.695231	Mthfd2/Ftcd	2	http://www.kegg.jp/kegg-bin/show_pathway?rno00670/Mthfd2/Ftcd
rno01210	2-Oxocarboxylic acid metabolism	2/1059	18/8868	0.651504	0.944382	0.695231	Idh1/Aadat	2	http://www.kegg.jp/kegg-bin/show_pathway?rno01210/Idh1/Aadat
rno00220	Arginine biosynthesis	2/1059	19/8868	0.681077	0.982742	0.723471	Nos2/Ass1	2	http://www.kegg.jp/kegg-bin/show_pathway?rno00220/Nos2/Ass1
rno01200	Carbon metabolism	13/1059	120/8868	0.688737	0.986857	0.726501	Hk3/Pgk1/Eno1/Tpi1/Gapdh/Idh1/Me3/Aldh6a1/Hk2/Eno4/Gldc/Fbp1/Psat1	13	http://www.kegg.jp/kegg-bin/show_pathway?rno01200/Hk3/Pgk1/Eno1/Tpi1/Gapdh/Idh1/Me3/Aldh6a1/Hk2/Eno4/Gldc/Fbp1/Psat1
rno00601	Glycosphingolipid biosynthesis - lacto and neolacto series	3/1059	29/8868	0.690176	0.986857	0.726501	St8sia1/B3gnt3/Fut2	3	http://www.kegg.jp/kegg-bin/show_pathway?rno00601/St8sia1/B3gnt3/Fut2
rno04350	TGF-beta signaling pathway	10/1059	94/8868	0.699483	0.991965	0.730261	Grem1/Acvr1c/Thbs1/Tnf/Hamp/Smad9/Pitx2/Fmod/Ifng/Inhbb	10	http://www.kegg.jp/kegg-bin/show_pathway?rno04350/Grem1/Acvr1c/Thbs1/Tnf/Hamp/Smad9/Pitx2/Fmod/Ifng/Inhbb
rno04012	ErbB signaling pathway	9/1059	85/8868	0.700026	0.991965	0.730261	Ereg/Hbegf/Shc3/Egf/Pik3r3/Areg/Pak3/Pak7/Nrg1	9	http://www.kegg.jp/kegg-bin/show_pathway?rno04012/Ereg/Hbegf/Shc3/Egf/Pik3r3/Areg/Pak3/Pak7/Nrg1
rno00532	Glycosaminoglycan biosynthesis - chondroitin sulfate / dermatan sulfate	2/1059	20/8868	0.708565	0.993226	0.731189	Ust/Chst11	2	http://www.kegg.jp/kegg-bin/show_pathway?rno00532/Ust/Chst11
rno00270	Cysteine and methionine metabolism	5/1059	49/8868	0.711843	0.993226	0.731189	Tat/Ldha/Mat1a/Cdo1/Psat1	5	http://www.kegg.jp/kegg-bin/show_pathway?rno00270/Tat/Ldha/Mat1a/Cdo1/Psat1
rno04979	Cholesterol metabolism	5/1059	49/8868	0.711843	0.993226	0.731189	Pcsk9/Soat1/Ldlr/Apoc3/Apob	5	http://www.kegg.jp/kegg-bin/show_pathway?rno04979/Pcsk9/Soat1/Ldlr/Apoc3/Apob
rno04390	Hippo signaling pathway	17/1059	158/8868	0.714227	0.993226	0.731189	Birc3/Itgb2/Areg/Serpine1/Pard6b/Crb2/Birc5/Dlg2/Ccnd2/Wnt5a/Ctnna2/Gli2/Wnt16/Nkd1/Fzd3/Tp73/Tcf7	17	http://www.kegg.jp/kegg-bin/show_pathway?rno04390/Birc3/Itgb2/Areg/Serpine1/Pard6b/Crb2/Birc5/Dlg2/Ccnd2/Wnt5a/Ctnna2/Gli2/Wnt16/Nkd1/Fzd3/Tp73/Tcf7
rno05020	Prion disease	30/1059	273/8868	0.716631	0.993226	0.731189	Il1a/Il6/Cyba/Cacna1b/Rac2/Ncf1/Ccl5/Pik3r3/Tuba1c/Il1b/Ncf2/Ncf4/C6/C7/Ncam2/Tnf/C1qb/Ryr3/Grin2a/Tubb3/Grin2c/Cacna1f/Tubb4a/Ryr1/Grin3b/Cacna1s/Cox6a2/Creb5/Grin2d/Grin3a	30	http://www.kegg.jp/kegg-bin/show_pathway?rno05020/Il1a/Il6/Cyba/Cacna1b/Rac2/Ncf1/Ccl5/Pik3r3/Tuba1c/Il1b/Ncf2/Ncf4/C6/C7/Ncam2/Tnf/C1qb/Ryr3/Grin2a/Tubb3/Grin2c/Cacna1f/Tubb4a/Ryr1/Grin3b/Cacna1s/Cox6a2/Creb5/Grin2d/Grin3a
rno04728	Dopaminergic synapse	14/1059	132/8868	0.722596	0.997119	0.734055	Cacna1b/Gria2/Calml3/Gnao1/Gnb3/Scn1a/Cacna1a/Drd1/Grin2a/Ppp1r1b/Maob/Gria1/Creb5/Ddc	14	http://www.kegg.jp/kegg-bin/show_pathway?rno04728/Cacna1b/Gria2/Calml3/Gnao1/Gnb3/Scn1a/Cacna1a/Drd1/Grin2a/Ppp1r1b/Maob/Gria1/Creb5/Ddc
rno04071	Sphingolipid signaling pathway	13/1059	124/8868	0.733315	1	0.736176	Adora1/Rac2/Pik3r3/Cers4/Fcer1g/Sphk1/S1pr4/Acer2/Tnf/Bid/S1pr3/Sptlc3/Fcer1a	13	http://www.kegg.jp/kegg-bin/show_pathway?rno04071/Adora1/Rac2/Pik3r3/Cers4/Fcer1g/Sphk1/S1pr4/Acer2/Tnf/Bid/S1pr3/Sptlc3/Fcer1a
rno03440	Homologous recombination	4/1059	41/8868	0.738296	1	0.736176	Eme1/Bard1/Rad51/Brip1	4	http://www.kegg.jp/kegg-bin/show_pathway?rno03440/Eme1/Bard1/Rad51/Brip1
rno05219	Bladder cancer	4/1059	41/8868	0.738296	1	0.736176	Mmp9/Thbs1/Hbegf/Egf	4	http://www.kegg.jp/kegg-bin/show_pathway?rno05219/Mmp9/Thbs1/Hbegf/Egf
rno05210	Colorectal cancer	9/1059	89/8868	0.750987	1	0.736176	Ereg/Rac2/Pmaip1/Egf/Pik3r3/Areg/Birc5/Gadd45b/Tcf7	9	http://www.kegg.jp/kegg-bin/show_pathway?rno05210/Ereg/Rac2/Pmaip1/Egf/Pik3r3/Areg/Birc5/Gadd45b/Tcf7
rno01212	Fatty acid metabolism	6/1059	61/8868	0.752067	1	0.736176	Acadsb/Acsl6/Scd/LOC681458/Hacd4/Acsbg2	6	http://www.kegg.jp/kegg-bin/show_pathway?rno01212/Acadsb/Acsl6/Scd/LOC681458/Hacd4/Acsbg2
rno04912	GnRH signaling pathway	9/1059	90/8868	0.762739	1	0.736176	Hbegf/Calml3/Adcy9/Adcy8/Pla2g4d/Adcy7/Cacna1f/Adcy1/Cacna1s	9	http://www.kegg.jp/kegg-bin/show_pathway?rno04912/Hbegf/Calml3/Adcy9/Adcy8/Pla2g4d/Adcy7/Cacna1f/Adcy1/Cacna1s
rno00561	Glycerolipid metabolism	6/1059	63/8868	0.77939	1	0.736176	Gk/Dgkb/Pnpla3/Gpat3/Dgki/Akr1b7	6	http://www.kegg.jp/kegg-bin/show_pathway?rno00561/Gk/Dgkb/Pnpla3/Gpat3/Dgki/Akr1b7
rno05218	Melanoma	7/1059	73/8868	0.78453	1	0.736176	Met/Egf/Pik3r3/Fgf23/Fgf5/Gadd45b/Fgf18	7	http://www.kegg.jp/kegg-bin/show_pathway?rno05218/Met/Egf/Pik3r3/Fgf23/Fgf5/Gadd45b/Fgf18
rno00040	Pentose and glucuronate interconversions	3/1059	34/8868	0.789519	1	0.736176	Sord/Kl/Akr1b7	3	http://www.kegg.jp/kegg-bin/show_pathway?rno00040/Sord/Kl/Akr1b7
rno00640	Propanoate metabolism	3/1059	34/8868	0.789519	1	0.736176	Ldha/Acacb/Aldh6a1	3	http://www.kegg.jp/kegg-bin/show_pathway?rno00640/Ldha/Acacb/Aldh6a1
rno00140	Steroid hormone biosynthesis	8/1059	83/8868	0.79001	1	0.736176	Cyp11a1/Cyp3a18/Cyp21a1/Cyp1a1/Akr1c3/Cyp2d4/Hsd11b2/Cyp2c22	8	http://www.kegg.jp/kegg-bin/show_pathway?rno00140/Cyp11a1/Cyp3a18/Cyp21a1/Cyp1a1/Akr1c3/Cyp2d4/Hsd11b2/Cyp2c22
rno04530	Tight junction	17/1059	167/8868	0.794013	1	0.736176	Tuba1c/Tjp3/Cldn18/Pard6b/Arpc1b/Was/Prkaa2/Hcls1/Amotl2/Dlg2/Marveld3/Ezr/Cldn1/Cldn11/Cldn4/Actr3b/Cldn2	17	http://www.kegg.jp/kegg-bin/show_pathway?rno04530/Tuba1c/Tjp3/Cldn18/Pard6b/Arpc1b/Was/Prkaa2/Hcls1/Amotl2/Dlg2/Marveld3/Ezr/Cldn1/Cldn11/Cldn4/Actr3b/Cldn2
rno01522	Endocrine resistance	9/1059	94/8868	0.805805	1	0.736176	Mmp9/Hbegf/Shc3/Pik3r3/Adcy9/Esr1/Adcy8/Adcy7/Adcy1	9	http://www.kegg.jp/kegg-bin/show_pathway?rno01522/Mmp9/Hbegf/Shc3/Pik3r3/Adcy9/Esr1/Adcy8/Adcy7/Adcy1
rno00980	Metabolism of xenobiotics by cytochrome P450	7/1059	76/8868	0.818369	1	0.736176	Gstm2/Aldh3a1/Gsta2/Gsta4/Cyp2f4/Gstm1/Cyp1a1	7	http://www.kegg.jp/kegg-bin/show_pathway?rno00980/Gstm2/Aldh3a1/Gsta2/Gsta4/Cyp2f4/Gstm1/Cyp1a1
rno03050	Proteasome	4/1059	47/8868	0.829036	1	0.736176	Psmb8/Psmb9/Psme2/Ifng	4	http://www.kegg.jp/kegg-bin/show_pathway?rno03050/Psmb8/Psmb9/Psme2/Ifng
rno00533	Glycosaminoglycan biosynthesis - keratan sulfate	1/1059	14/8868	0.831666	1	0.736176	Chst4	1	http://www.kegg.jp/kegg-bin/show_pathway?rno00533/Chst4
rno05204	Chemical carcinogenesis	9/1059	97/8868	0.834057	1	0.736176	Gstm2/Aldh3a1/Gsta2/Cyp3a18/Gsta4/Gstm1/Sult1a1/Cyp1a1/Cyp2c22	9	http://www.kegg.jp/kegg-bin/show_pathway?rno05204/Gstm2/Aldh3a1/Gsta2/Cyp3a18/Gsta4/Gstm1/Sult1a1/Cyp1a1/Cyp2c22
rno03060	Protein export	2/1059	26/8868	0.834559	1	0.736176	MGC109340/Arxes2	2	http://www.kegg.jp/kegg-bin/show_pathway?rno03060/MGC109340/Arxes2
rno04370	VEGF signaling pathway	5/1059	58/8868	0.838264	1	0.736176	Rac2/Pik3r3/Sh2d2a/Sphk1/Pla2g4d	5	http://www.kegg.jp/kegg-bin/show_pathway?rno04370/Rac2/Pik3r3/Sh2d2a/Sphk1/Pla2g4d
rno05216	Thyroid cancer	3/1059	38/8868	0.848564	1	0.736176	Rxrg/Gadd45b/Tcf7	3	http://www.kegg.jp/kegg-bin/show_pathway?rno05216/Rxrg/Gadd45b/Tcf7
rno05213	Endometrial cancer	5/1059	59/8868	0.848995	1	0.736176	Egf/Pik3r3/Gadd45b/Ctnna2/Tcf7	5	http://www.kegg.jp/kegg-bin/show_pathway?rno05213/Egf/Pik3r3/Gadd45b/Ctnna2/Tcf7
rno01240	Biosynthesis of cofactors	15/1059	157/8868	0.855492	1	0.736176	Ido1/Gch1/Mthfd2/Ggh/Haao/Alpg/Tdo2/Nqo1/Nmnat2/Kynu/Mat1a/Kmo/Sdr16c5/Alas2/Psat1	15	http://www.kegg.jp/kegg-bin/show_pathway?rno01240/Ido1/Gch1/Mthfd2/Ggh/Haao/Alpg/Tdo2/Nqo1/Nmnat2/Kynu/Mat1a/Kmo/Sdr16c5/Alas2/Psat1
rno00520	Amino sugar and nucleotide sugar metabolism	4/1059	50/8868	0.863586	1	0.736176	Hk3/Gale/Gfpt1/Hk2	4	http://www.kegg.jp/kegg-bin/show_pathway?rno00520/Hk3/Gale/Gfpt1/Hk2
rno05225	Hepatocellular carcinoma	17/1059	179/8868	0.874076	1	0.736176	Gstm2/Met/Hmox1/Shc3/Txnrd1/Pik3r3/Gsta2/Igf2/Gsta4/Nqo1/Gadd45b/Wnt5a/Wnt16/Gstm1/Fzd3/Dpf3/Tcf7	17	http://www.kegg.jp/kegg-bin/show_pathway?rno05225/Gstm2/Met/Hmox1/Shc3/Txnrd1/Pik3r3/Gsta2/Igf2/Gsta4/Nqo1/Gadd45b/Wnt5a/Wnt16/Gstm1/Fzd3/Dpf3/Tcf7
rno00562	Inositol phosphate metabolism	6/1059	73/8868	0.882843	1	0.736176	Tpi1/Itpkb/Itpkc/Plce1/Aldh6a1/Inpp5d	6	http://www.kegg.jp/kegg-bin/show_pathway?rno00562/Tpi1/Itpkb/Itpkc/Plce1/Aldh6a1/Inpp5d
rno05223	Non-small cell lung cancer	6/1059	73/8868	0.882843	1	0.736176	Met/Egf/Pik3r3/Rxrg/Gadd45b/Alk	6	http://www.kegg.jp/kegg-bin/show_pathway?rno05223/Met/Egf/Pik3r3/Rxrg/Gadd45b/Alk
rno00450	Selenocompound metabolism	1/1059	17/8868	0.885137	1	0.736176	Txnrd1	1	http://www.kegg.jp/kegg-bin/show_pathway?rno00450/Txnrd1
rno00310	Lysine degradation	5/1059	63/8868	0.886169	1	0.736176	Bbox1/Hykk/Aadat/Smyd1/Prdm16	5	http://www.kegg.jp/kegg-bin/show_pathway?rno00310/Bbox1/Hykk/Aadat/Smyd1/Prdm16
rno04070	Phosphatidylinositol signaling system	8/1059	94/8868	0.887577	1	0.736176	Calml3/Pik3r3/Itpkb/Dgkb/Itpkc/Plce1/Inpp5d/Dgki	8	http://www.kegg.jp/kegg-bin/show_pathway?rno04070/Calml3/Pik3r3/Itpkb/Dgkb/Itpkc/Plce1/Inpp5d/Dgki
rno05212	Pancreatic cancer	6/1059	75/8868	0.897687	1	0.736176	Rac2/Egf/Pik3r3/Gadd45b/Stat1/Rad51	6	http://www.kegg.jp/kegg-bin/show_pathway?rno05212/Rac2/Egf/Pik3r3/Gadd45b/Stat1/Rad51
rno00120	Primary bile acid biosynthesis	1/1059	18/8868	0.89888	1	0.736176	Baat	1	http://www.kegg.jp/kegg-bin/show_pathway?rno00120/Baat
rno00511	Other glycan degradation	1/1059	18/8868	0.89888	1	0.736176	Neu3	1	http://www.kegg.jp/kegg-bin/show_pathway?rno00511/Neu3
rno00730	Thiamine metabolism	1/1059	18/8868	0.89888	1	0.736176	Alpg	1	http://www.kegg.jp/kegg-bin/show_pathway?rno00730/Alpg
rno05161	Hepatitis B	14/1059	157/8868	0.908174	1	0.736176	Mmp9/Il6/Pik3r3/Nfkbia/Ikbke/Ccna2/Tlr2/Tnf/Bid/Birc5/Faslg/Stat1/Creb5/Irf7	14	http://www.kegg.jp/kegg-bin/show_pathway?rno05161/Mmp9/Il6/Pik3r3/Nfkbia/Ikbke/Ccna2/Tlr2/Tnf/Bid/Birc5/Faslg/Stat1/Creb5/Irf7
rno04962	Vasopressin-regulated water reabsorption	3/1059	44/8868	0.910049	1	0.736176	Adcy9/Dync1i1/Creb5	3	http://www.kegg.jp/kegg-bin/show_pathway?rno04962/Adcy9/Dync1i1/Creb5
rno04975	Fat digestion and absorption	3/1059	44/8868	0.910049	1	0.736176	Pla2g3/Pla2g2f/Apob	3	http://www.kegg.jp/kegg-bin/show_pathway?rno04975/Pla2g3/Pla2g2f/Apob
rno05224	Breast cancer	13/1059	148/8868	0.911776	1	0.736176	Shc3/Egf/Tnfsf11/Pik3r3/Fgf23/Esr1/Fgf5/Gadd45b/Wnt5a/Wnt16/Fzd3/Fgf18/Tcf7	13	http://www.kegg.jp/kegg-bin/show_pathway?rno05224/Shc3/Egf/Tnfsf11/Pik3r3/Fgf23/Esr1/Fgf5/Gadd45b/Wnt5a/Wnt16/Fzd3/Fgf18/Tcf7
rno00564	Glycerophospholipid metabolism	8/1059	98/8868	0.912119	1	0.736176	Lpcat4/Dgkb/Pla2g3/Pla2g4d/Gpat3/Dgki/Pla2g2f/Pld4	8	http://www.kegg.jp/kegg-bin/show_pathway?rno00564/Lpcat4/Dgkb/Pla2g3/Pla2g4d/Gpat3/Dgki/Pla2g2f/Pld4
rno00770	Pantothenate and CoA biosynthesis	1/1059	20/8868	0.921633	1	0.736176	Vnn3	1	http://www.kegg.jp/kegg-bin/show_pathway?rno00770/Vnn3
rno00620	Pyruvate metabolism	3/1059	46/8868	0.924853	1	0.736176	Ldha/Acacb/Me3	3	http://www.kegg.jp/kegg-bin/show_pathway?rno00620/Ldha/Acacb/Me3
rno01521	EGFR tyrosine kinase inhibitor resistance	6/1059	80/8868	0.927923	1	0.736176	Il6/Met/Shc3/Egf/Pik3r3/Nrg1	6	http://www.kegg.jp/kegg-bin/show_pathway?rno01521/Il6/Met/Shc3/Egf/Pik3r3/Nrg1
rno05211	Renal cell carcinoma	5/1059	70/8868	0.932493	1	0.736176	Met/Slc2a1/Pik3r3/Pak3/Pak7	5	http://www.kegg.jp/kegg-bin/show_pathway?rno05211/Met/Slc2a1/Pik3r3/Pak3/Pak7
rno05171	Coronavirus disease - COVID-19	30/1059	318/8868	0.935989	1	0.736176	C3/Csf3/Il6/Cxcl10/Csf2/Hbegf/Mmp3/Pik3r3/Nfkbia/Il1b/Casp1/Selp/C6/Nfkbib/Ikbke/C7/C2/Tlr2/Mx1/Tnf/C1qb/Rpl30/Agtr1a/C4a/Stat1/Syk/Rpl3l/F13a1/Il12b/Nlrp3	30	http://www.kegg.jp/kegg-bin/show_pathway?rno05171/C3/Csf3/Il6/Cxcl10/Csf2/Hbegf/Mmp3/Pik3r3/Nfkbia/Il1b/Casp1/Selp/C6/Nfkbib/Ikbke/C7/C2/Tlr2/Mx1/Tnf/C1qb/Rpl30/Agtr1a/C4a/Stat1/Syk/Rpl3l/F13a1/Il12b/Nlrp3
rno04310	Wnt signaling pathway	14/1059	164/8868	0.93602	1	0.736176	Mmp7/Rac2/Daam2/Sost/Ccnd2/Rspo2/Wnt5a/Wnt16/Nkd1/Lgr5/Fzd3/Sfrp2/Tcf7/Znrf3	14	http://www.kegg.jp/kegg-bin/show_pathway?rno04310/Mmp7/Rac2/Daam2/Sost/Ccnd2/Rspo2/Wnt5a/Wnt16/Nkd1/Lgr5/Fzd3/Sfrp2/Tcf7/Znrf3
rno03430	Mismatch repair	1/1059	22/8868	0.939271	1	0.736176	Exo1	1	http://www.kegg.jp/kegg-bin/show_pathway?rno03430/Exo1
rno05017	Spinocerebellar ataxia	12/1059	145/8868	0.939579	1	0.736176	Gria2/Pik3r3/Cacna1a/Atp2a3/Grin2a/Grin2c/Kcnd3/Ryr1/Grin3b/Gria1/Grin2d/Grin3a	12	http://www.kegg.jp/kegg-bin/show_pathway?rno05017/Gria2/Pik3r3/Cacna1a/Atp2a3/Grin2a/Grin2c/Kcnd3/Ryr1/Grin3b/Gria1/Grin2d/Grin3a
rno00071	Fatty acid degradation	3/1059	49/8868	0.94291	1	0.736176	Acadsb/Acsl6/Acsbg2	3	http://www.kegg.jp/kegg-bin/show_pathway?rno00071/Acadsb/Acsl6/Acsbg2
rno00515	Mannose type O-glycan biosynthesis	1/1059	23/8868	0.946541	1	0.736176	B3gat2	1	http://www.kegg.jp/kegg-bin/show_pathway?rno00515/B3gat2
rno04144	Endocytosis	25/1059	275/8868	0.946791	1	0.736176	Izumo1r/Il2rb/Acap1/Sh3gl2/Cxcr4/Il2ra/Il2rg/Cxcr2/RT1-CE14/RT1-M2/Pard6b/Arpc1b/Ccr5/Ldlr/RT1-N3/Tfrc/RT1-N2/Cyth4/Actr3b/RT1-S3/Psd2/Rab11fip4/RT1-CE15/RT1-A2/RT1-CE16	25	http://www.kegg.jp/kegg-bin/show_pathway?rno04144/Izumo1r/Il2rb/Acap1/Sh3gl2/Cxcr4/Il2ra/Il2rg/Cxcr2/RT1-CE14/RT1-M2/Pard6b/Arpc1b/Ccr5/Ldlr/RT1-N3/Tfrc/RT1-N2/Cyth4/Actr3b/RT1-S3/Psd2/Rab11fip4/RT1-CE15/RT1-A2/RT1-CE16
rno05214	Glioma	5/1059	74/8868	0.950625	1	0.736176	Shc3/Egf/Calml3/Pik3r3/Gadd45b	5	http://www.kegg.jp/kegg-bin/show_pathway?rno05214/Shc3/Egf/Calml3/Pik3r3/Gadd45b
rno04142	Lysosome	10/1059	130/8868	0.956741	1	0.736176	Napsa/Ctsz/Acp5/Ap3b2/Ctsw/Laptm5/Litaf/Ctss/Cd68/Slc11a1	10	http://www.kegg.jp/kegg-bin/show_pathway?rno04142/Napsa/Ctsz/Acp5/Ap3b2/Ctsw/Laptm5/Litaf/Ctss/Cd68/Slc11a1
rno04550	Signaling pathways regulating pluripotency of stem cells	11/1059	142/8868	0.960727	1	0.736176	Acvr1c/Pik3r3/Lifr/Lif/Wnt5a/Wnt16/Smad9/Zfhx3/Fzd3/Tcf7/Inhbb	11	http://www.kegg.jp/kegg-bin/show_pathway?rno04550/Acvr1c/Pik3r3/Lifr/Lif/Wnt5a/Wnt16/Smad9/Zfhx3/Fzd3/Tcf7/Inhbb
rno00860	Porphyrin and chlorophyll metabolism	2/1059	42/8868	0.968207	1	0.736176	Hmox1/Alas2	2	http://www.kegg.jp/kegg-bin/show_pathway?rno00860/Hmox1/Alas2
rno04392	Hippo signaling pathway - multiple species	1/1059	28/8868	0.971749	1	0.736176	Fat4	1	http://www.kegg.jp/kegg-bin/show_pathway?rno04392/Fat4
rno00062	Fatty acid elongation	1/1059	29/8868	0.975133	1	0.736176	Hacd4	1	http://www.kegg.jp/kegg-bin/show_pathway?rno00062/Hacd4
rno00030	Pentose phosphate pathway	1/1059	30/8868	0.978112	1	0.736176	Fbp1	1	http://www.kegg.jp/kegg-bin/show_pathway?rno00030/Fbp1
rno00053	Ascorbate and aldarate metabolism	1/1059	30/8868	0.978112	1	0.736176	Kl	1	http://www.kegg.jp/kegg-bin/show_pathway?rno00053/Kl
rno05415	Diabetic cardiomyopathy	17/1059	214/8868	0.978253	1	0.736176	Mmp9/Cyba/Rac2/Slc2a1/Ncf1/Pik3r3/Ncf2/Ncf4/Gapdh/Gfpt1/Gys2/Tnni3/Atp2a3/Agtr1a/Cox6a2/Col1a1/Col1a2	17	http://www.kegg.jp/kegg-bin/show_pathway?rno05415/Mmp9/Cyba/Rac2/Slc2a1/Ncf1/Pik3r3/Ncf2/Ncf4/Gapdh/Gfpt1/Gys2/Tnni3/Atp2a3/Agtr1a/Cox6a2/Col1a1/Col1a2
rno00020	Citrate cycle (TCA cycle)	1/1059	31/8868	0.980735	1	0.736176	Idh1	1	http://www.kegg.jp/kegg-bin/show_pathway?rno00020/Idh1
rno00630	Glyoxylate and dicarboxylate metabolism	1/1059	31/8868	0.980735	1	0.736176	Gldc	1	http://www.kegg.jp/kegg-bin/show_pathway?rno00630/Gldc
rno04136	Autophagy - other	1/1059	32/8868	0.983044	1	0.736176	Atg9b	1	http://www.kegg.jp/kegg-bin/show_pathway?rno04136/Atg9b
rno04932	Non-alcoholic fatty liver disease	11/1059	156/8868	0.984121	1	0.736176	Il1a/Il6/Socs3/Pik3r3/Il1b/Tnf/Bid/Prkaa2/Lepr/Faslg/Cox6a2	11	http://www.kegg.jp/kegg-bin/show_pathway?rno04932/Il1a/Il6/Socs3/Pik3r3/Il1b/Tnf/Bid/Prkaa2/Lepr/Faslg/Cox6a2
rno04130	SNARE interactions in vesicular transport	1/1059	34/8868	0.986865	1	0.736176	LOC103690878	1	http://www.kegg.jp/kegg-bin/show_pathway?rno04130/LOC103690878
rno04614	Renin-angiotensin system	1/1059	34/8868	0.986865	1	0.736176	Agtr1a	1	http://www.kegg.jp/kegg-bin/show_pathway?rno04614/Agtr1a
rno05220	Chronic myeloid leukemia	4/1059	78/8868	0.987653	1	0.736176	Shc3/Pik3r3/Nfkbia/Gadd45b	4	http://www.kegg.jp/kegg-bin/show_pathway?rno05220/Shc3/Pik3r3/Nfkbia/Gadd45b
rno03030	DNA replication	1/1059	35/8868	0.988439	1	0.736176	Mcm3	1	http://www.kegg.jp/kegg-bin/show_pathway?rno03030/Mcm3
rno03410	Base excision repair	1/1059	37/8868	0.991045	1	0.736176	Neil3	1	http://www.kegg.jp/kegg-bin/show_pathway?rno03410/Neil3
rno03018	RNA degradation	4/1059	82/8868	0.991518	1	0.736176	Eno1/Btg1/Eno4/Pabpc4l	4	http://www.kegg.jp/kegg-bin/show_pathway?rno03018/Eno1/Btg1/Eno4/Pabpc4l
rno00513	Various types of N-glycan biosynthesis	1/1059	40/8868	0.993896	1	0.736176	B4galnt4	1	http://www.kegg.jp/kegg-bin/show_pathway?rno00513/B4galnt4
rno04150	mTOR signaling pathway	9/1059	157/8868	0.997245	1	0.736176	Rps6ka2/Pik3r3/Sgk1/Slc7a5/Tnf/Prkaa2/Wnt5a/Wnt16/Fzd3	9	http://www.kegg.jp/kegg-bin/show_pathway?rno04150/Rps6ka2/Pik3r3/Sgk1/Slc7a5/Tnf/Prkaa2/Wnt5a/Wnt16/Fzd3
rno05206	MicroRNAs in cancer	21/1059	292/8868	0.997445	1	0.736176	Mmp9/Met/Hmox1/Thbs1/Plau/Pik3r3/Cd44/Kif23/Ccnd2/Ezr/Igf2bp1/Fscn1/Mmp16/Itgb3/Cdca5/Fzd3/Abcb1b/Tnr/Trim71/Abcb1a/Tnn	21	http://www.kegg.jp/kegg-bin/show_pathway?rno05206/Mmp9/Met/Hmox1/Thbs1/Plau/Pik3r3/Cd44/Kif23/Ccnd2/Ezr/Igf2bp1/Fscn1/Mmp16/Itgb3/Cdca5/Fzd3/Abcb1b/Tnr/Trim71/Abcb1a/Tnn
rno00510	N-Glycan biosynthesis	1/1059	50/8868	0.998301	1	0.736176	St6gal2	1	http://www.kegg.jp/kegg-bin/show_pathway?rno00510/St6gal2
rno05022	Pathways of neurodegeneration - multiple diseases	37/1059	479/8868	0.999206	1	0.736176	Il1a/Nos2/Gpx2/Il6/Bdnf/Cacna1b/Gria2/Tnfrsf1b/Calml3/Tuba1c/Il1b/Mapt/Tnf/Dnah9/Bid/Nox1/Dnah11/Atp2a3/Ryr3/Wnt5a/Grin2a/Faslg/Tubb3/Wnt16/Dnah3/Grin2c/Cacna1f/Nefl/Fzd3/Prph/Tubb4a/Ryr1/Cacna1s/Dnah7/Gria1/Cox6a2/Grin2d	37	http://www.kegg.jp/kegg-bin/show_pathway?rno05022/Il1a/Nos2/Gpx2/Il6/Bdnf/Cacna1b/Gria2/Tnfrsf1b/Calml3/Tuba1c/Il1b/Mapt/Tnf/Dnah9/Bid/Nox1/Dnah11/Atp2a3/Ryr3/Wnt5a/Grin2a/Faslg/Tubb3/Wnt16/Dnah3/Grin2c/Cacna1f/Nefl/Fzd3/Prph/Tubb4a/Ryr1/Cacna1s/Dnah7/Gria1/Cox6a2/Grin2d
rno04140	Autophagy - animal	6/1059	141/8868	0.9996	1	0.736176	Pik3r3/Tp53inp2/Prkaa2/Prkcq/Atg9b/Irs3	6	http://www.kegg.jp/kegg-bin/show_pathway?rno04140/Pik3r3/Tp53inp2/Prkaa2/Prkcq/Atg9b/Irs3
rno05010	Alzheimer disease	26/1059	377/8868	0.999644	1	0.736176	Il1a/Nos2/Il6/Calml3/Pik3r3/Tuba1c/Il1b/Gapdh/Mapt/Tnf/Bid/Nox1/Atp2a3/Ryr3/Wnt5a/Grin2a/Tubb3/Wnt16/Grin2c/Cacna1f/Fzd3/Tubb4a/Cacna1s/Cox6a2/Grin2d/Irs3	26	http://www.kegg.jp/kegg-bin/show_pathway?rno05010/Il1a/Nos2/Il6/Calml3/Pik3r3/Tuba1c/Il1b/Gapdh/Mapt/Tnf/Bid/Nox1/Atp2a3/Ryr3/Wnt5a/Grin2a/Tubb3/Wnt16/Grin2c/Cacna1f/Fzd3/Tubb4a/Cacna1s/Cox6a2/Grin2d/Irs3
rno00970	Aminoacyl-tRNA biosynthesis	1/1059	67/8868	0.999807	1	0.736176	Wars1	1	http://www.kegg.jp/kegg-bin/show_pathway?rno00970/Wars1
rno04137	Mitophagy - animal	1/1059	68/8868	0.999831	1	0.736176	Atg9b	1	http://www.kegg.jp/kegg-bin/show_pathway?rno04137/Atg9b
rno04714	Thermogenesis	12/1059	237/8868	0.999922	1	0.736176	Rps6ka2/Adcy9/Acsl6/Adcy8/Prkaa2/Adcy7/Adcy1/Dpf3/Cox6a2/Creb5/Ppargc1a/Prdm16	12	http://www.kegg.jp/kegg-bin/show_pathway?rno04714/Rps6ka2/Adcy9/Acsl6/Adcy8/Prkaa2/Adcy7/Adcy1/Dpf3/Cox6a2/Creb5/Ppargc1a/Prdm16
rno03015	mRNA surveillance pathway	2/1059	100/8868	0.999959	1	0.736176	Papolb/Pabpc4l	2	http://www.kegg.jp/kegg-bin/show_pathway?rno03015/Papolb/Pabpc4l
rno05014	Amyotrophic lateral sclerosis	22/1059	372/8868	0.999977	1	0.736176	Nos2/Gpx2/Gria2/Tnfrsf1b/Tuba1c/Casp1/Tnf/Dnah9/Bid/Dnah11/Grin2a/Tubb3/Dnah3/Grin2c/Nefl/Prph/Tubb4a/Dnah7/Gria1/Cox6a2/Grin2d/Nrg1	22	http://www.kegg.jp/kegg-bin/show_pathway?rno05014/Nos2/Gpx2/Gria2/Tnfrsf1b/Tuba1c/Casp1/Tnf/Dnah9/Bid/Dnah11/Grin2a/Tubb3/Dnah3/Grin2c/Nefl/Prph/Tubb4a/Dnah7/Gria1/Cox6a2/Grin2d/Nrg1
rno04120	Ubiquitin mediated proteolysis	4/1059	143/8868	0.999984	1	0.736176	Birc3/Socs3/Ube2c/Cdc20	4	http://www.kegg.jp/kegg-bin/show_pathway?rno04120/Birc3/Socs3/Ube2c/Cdc20
rno05016	Huntington disease	16/1059	307/8868	0.999986	1	0.736176	Gpx2/Bdnf/Cacna1b/Sod2/Gria2/Tuba1c/Dnah9/Dnah11/Tubb3/Dnah3/Tubb4a/Dnah7/Gria1/Cox6a2/Creb5/Ppargc1a	16	http://www.kegg.jp/kegg-bin/show_pathway?rno05016/Gpx2/Bdnf/Cacna1b/Sod2/Gria2/Tuba1c/Dnah9/Dnah11/Tubb3/Dnah3/Tubb4a/Dnah7/Gria1/Cox6a2/Creb5/Ppargc1a
rno05012	Parkinson disease	11/1059	253/8868	0.999994	1	0.736176	Calml3/Tuba1c/Txn1/Adora2a/Mapt/Ryr3/Drd1/Tubb3/Maob/Tubb4a/Cox6a2	11	http://www.kegg.jp/kegg-bin/show_pathway?rno05012/Calml3/Tuba1c/Txn1/Adora2a/Mapt/Ryr3/Drd1/Tubb3/Maob/Tubb4a/Cox6a2
rno00190	Oxidative phosphorylation	3/1059	138/8868	0.999996	1	0.736176	Atp4b/Cox6a2/Atp4a	3	http://www.kegg.jp/kegg-bin/show_pathway?rno00190/Atp4b/Cox6a2/Atp4a
rno03013	RNA transport	2/1059	170/8868	1	1	0.736176	Tacc3/Pabpc4l	2	http://www.kegg.jp/kegg-bin/show_pathway?rno03013/Tacc3/Pabpc4l
rno04141	Protein processing in endoplasmic reticulum	1/1059	168/8868	1	1	0.736176	Sec31b	1	http://www.kegg.jp/kegg-bin/show_pathway?rno04141/Sec31b
rno03010	Ribosome	3/1059	228/8868	1	1	0.736176	Rpl30/Mrps6/Rpl3l	3	http://www.kegg.jp/kegg-bin/show_pathway?rno03010/Rpl30/Mrps6/Rpl3l
